# Supplementary material for: Evaluation of the Association Between Genetic Variants in Circadian Rhythm Genes and Posttraumatic Stress Symptoms Identifies a Potential Functional Allele in the Transcription Factor TEF
Source: Front Psychiatry. 2018 Nov 15;9:597. doi: 10.3389/fpsyt.2018.00597 (PMC6249322; doi:10.3389/fpsyt.2018.00597)
Supplement: Supplementary file 3 [file Table_3.XLSX]

## Sheet: neuropsych + genes
Search Terms	Results		Author	Year	Title	Type of Paper	PubMed ID	Direct Link
post traumatic stress disorder + clock	3	1	Landgraf	2014	Circadian clock and stress interactions in the molecular biology of psychiatric disorders.	review	25135782	http://link.springer.com/article/10.1007%2Fs11920-014-0483-7
		2	Radeljak	2008	Chromotherapy in the regulation of neurohormonal balance in human brain--complementary application in modern psychiatric treatment.		19138024
		3	Szelenberger	2005	Sleep disorders in psychiatric practice.	review	16633547	http://www.ncbi.nlm.nih.gov/pmc/articles/PMC1414775/
("ptsd" or "post traumatic stress disorder") + bmal1	0
("ptsd" or "post traumatic stress disorder") + bmal2	0
("ptsd" or "post traumatic stress disorder") + arntl	0
("ptsd" or "post traumatic stress disorder") + arntl2	0
("ptsd" or "post traumatic stress disorder") "per1"	2	4	Bohacek	2015	Hippocampal gene expression induced by cold swim stress depends on sex and handling.	preclinical; mouse	25459888	http://www.sciencedirect.com/science/article/pii/S0306453014004107
		5	Koresh	2012	The long-term abnormalities in circadian expression of Period 1 and Period 2 genes in response to stress is normalized by agomelatine administered immediately after exposure.	preclinical; mouse	21925847	http://www.sciencedirect.com/science/article/pii/S0924977X11001660
("ptsd" or "post traumatic stress disorder") "per2"	1
new: 0
("ptsd" or "post traumatic stress disorder") "per3"	0
("ptsd" or "post traumatic stress disorder") "cry1"	0
("ptsd" or "post traumatic stress disorder") "cry2"	0
("ptsd" or "post traumatic stress disorder") "Rev-erb"	0
("ptsd" or "post traumatic stress disorder") "nr1d2"	0
("ptsd" or "post traumatic stress disorder") "RORA"	4	6	Lowe SR	2015	RORA and posttraumatic stress trajectories: main effects and interactions with childhood physical abuse history.	clinical	25798337	http://www.ncbi.nlm.nih.gov/pmc/articles/PMC4356849/
after abstract review: 3 relevant		7	Guffanti G	2014	No association between RORA polymorphisms and PTSD in two independent samples.	clinical	25048002	http://www.nature.com/mp/journal/v19/n10/full/mp201419a.html
		8	Miller MW	2013	The retinoid-related orphan receptor alpha (RORA) gene and fear-related psychopathology.	clinical	24007783	http://www.ncbi.nlm.nih.gov/pmc/articles/PMC3797180/
		9	Logue MW	2013	A genome-wide association study of post-traumatic stress disorder identifies the retinoid-related orphan receptor alpha (RORA) gene as a significant risk locus.	clinical	22869035	http://www.ncbi.nlm.nih.gov/pmc/articles/PMC3494788/
(extra)		9a	Amstadter AB	2013	Support for association of RORA variant and post traumatic stress symptoms in a population-based study of hurricane exposed adults	letter		http://www.ncbi.nlm.nih.gov/pmc/articles/PMC3977702/
("ptsd" or "post traumatic stress disorder") "NPAS2"	0
depression + clock	513	12	Landgraf	2016	Genetic Disruption of Circadian Rhythms in the Suprachiasmatic Nucleus Causes Helplessness, Behavioral Despair, and Anxiety-like Behavior in Mice.	preclinical; mouse	27113500	http://www.sciencedirect.com/science/article/pii/S0006322316311015
after abstract review: 121 relevant		13	Viena	2016	A PER3 Polymorphism Interacts with Sleep Duration to Influence Transient Mood States in Women.	clinical	27103936	http://www.ncbi.nlm.nih.gov/pmc/articles/PMC4834748/
		14	Levey	2016	Towards understanding and predicting suicidality in women: biomarkers and clinical risk assessment.	clinical	27046645	http://www.nature.com/mp/journal/v21/n6/full/mp201631a.html
		15	Aguilar-Arnal	2015	Chromatin Dynamics of Circadian Transcription.	review	27014564	http://www.ncbi.nlm.nih.gov/pmc/articles/PMC4803043/
		16	Shi	2016	Molecular analyses of circadian gene variants reveal sex-dependent links between depression and clocks.	clinical	26926884	http://www.ncbi.nlm.nih.gov/pmc/articles/PMC4872462/
		17	Zhang L	2016	A PERIOD3 variant causes a circadian phenotype and is associated with a seasonal mood trait.	preclinical; mouse	26903630	http://www.pnas.org/content/113/11/E1536.long
		18	Yeim	2015	[Circadian markers and genes in bipolar disorder].		26746321	http://www.em-consulte.com/article/1026181/alertePM
		19	Calabrese F	2016	Chronic mild stress-induced alterations of clock gene expression in rat prefrontal cortex: modulatory effects of prolonged lurasidone treatment.	preclinical; mouse	26742719	http://www.sciencedirect.com/science/article/pii/S1043661815300864
		20	Marco	2016	Disrupted Circadian Rhythm as a Common Player in Developmental Models of Neuropsychiatric Disorders.	book chapter	26728169	http://link.springer.com/chapter/10.1007%2F7854_2015_419
		21	Schaufler	2016	Fluoxetine normalizes disrupted light-induced entrainment, fragmented ultradian rhythms and altered hippocampal clock gene expression in an animal model of high trait anxiety- and depression-related behavior	preclinical; mouse	26679264	http://www.ncbi.nlm.nih.gov/pmc/articles/PMC4819589/
		22	Mang	2016	Altered Sleep Homeostasis in Rev-erbα Knockout Mice.	preclinical; mouse	26564124	http://www.journalsleep.org/ViewAbstract.aspx?pid=30486
		23	Schroder	2015	Intrinsic muscle clock is necessary for musculoskeletal health.	preclinical; mouse	26486627	http://onlinelibrary.wiley.com/doi/10.1113/JP271436/full
		24	Medina	2014	Update of sleep alterations in depression.	review	26483922	http://www.ncbi.nlm.nih.gov/pmc/articles/PMC4559588/
		25	Kim KH	2015	Association between the CLOCK gene 3111 T > C polymorphism and an irregular menstrual cycle in Korean adolescents.	clinical	26453284	http://www.tandfonline.com/doi/full/10.3109/0167482X.2015.1089229#.V1GPLsArLs0
		26	Hong CT	2015	PERIOD3 polymorphism is associated with sleep quality recovery after a mild traumatic brain injury.	clinical	26440425	http://www.sciencedirect.com/science/article/pii/S0022510X15024648
		27	Landgraf D	2016	Depression-like behaviour in mice is associated with disrupted circadian rhythms in nucleus accumbens and periaqueductal grey.	preclinical; mouse	26414405	http://onlinelibrary.wiley.com/doi/10.1111/ejn.13085/full
		28	Schnell	2015	Mice lacking circadian clock components display different mood-related behaviors and do not respond uniformly to chronic lithium treatment.	preclinical; mouse	26317159	http://www.tandfonline.com/doi/full/10.3109/07420528.2015.1062024
		29	Abreu	2015	The bipolarity of light and dark: A review on Bipolar Disorder and circadian cycles.	review	26241867	http://www.sciencedirect.com/science/article/pii/S016503271530255X
		30	Benedetti	2015	Effects of CLOCK gene variants and early stress on hopelessness and suicide in bipolar depression.	clinical	26204460	http://www.tandfonline.com/doi/full/10.3109/07420528.2015.1060603
		31	Kim HI	2015	Association of CLOCK, ARNTL, and NPAS2 gene polymorphisms and seasonal variations in mood and behavior.	clinical	26134245	http://www.tandfonline.com/doi/full/10.3109/07420528.2015.1049613
		32	Dallaspezia	2015	Chronobiology of bipolar disorder: therapeutic implication.	review	26112914	http://link.springer.com/article/10.1007%2Fs11920-015-0606-9
		33	Moriya S	2015	Housing under abnormal light-dark cycles attenuates day/night expression rhythms of the clock genes Per1, Per2, and Bmal1 in the amygdala and hippocampus of mice.	preclinical; mouse	26026603	http://www.sciencedirect.com/science/article/pii/S0168010215001534
		34	Savalli	2015	Anhedonic behavior in cryptochrome 2-deficient mice is paralleled by altered diurnal patterns of amygdala gene expression.	preclinical; mouse	25820768	http://www.ncbi.nlm.nih.gov/pmc/articles/PMC4458264/
		35	Li N	2015	Sex-specific diurnal immobility induced by forced swim test in wild type and clock gene deficient mice.	preclinical; mouse	25815598	http://www.ncbi.nlm.nih.gov/pmc/articles/PMC4424990/
		36	Liu JJ	2015	Depression-associated ARNTL and PER2 genetic variants in psychotic disorders.	clinical	25799324	http://www.tandfonline.com/doi/full/10.3109/07420528.2015.1012588
		37	Haerian B	2015	RORA gene rs12912233 and rs880626 polymorphisms and their interaction with SCN1A rs3812718 in the risk of epilepsy: a case-control study in Malaysia.	clinical	25668517	http://www.sciencedirect.com/science/article/pii/S0888754315000269
		38	Savalli G	2014	Diurnal oscillation of amygdala clock gene expression and loss of synchrony in a mouse model of depression.	preclinical; mouse	25522426	http://www.ncbi.nlm.nih.gov/pmc/articles/PMC4376549/
		39	Nagy AD	2015	Melatonin adjusts the expression pattern of clock genes in the suprachiasmatic nucleus and induces antidepressant-like effect in a mouse model of seasonal affective disorder.	preclinical; mouse	25515595	http://www.tandfonline.com/doi/full/10.3109/07420528.2014.992525
		40	Novakova M	2015	The circadian system of patients with bipolar disorder differs in episodes of mania and depression.	clinical	25359533	http://onlinelibrary.wiley.com/doi/10.1111/bdi.12270/full
		41	Karatsoreos IN	2014	Links between Circadian Rhythms and Psychiatric Disease.	review	24834040	http://www.ncbi.nlm.nih.gov/pmc/articles/PMC4018537/
		42	Moriya S	2014	Effect of quetiapine on Per1, Per2, and Bmal1 clock gene expression in the mouse amygdala and hippocampus.	preclinical; mouse	24965164	https://www.jstage.jst.go.jp/article/jphs/125/3/125_14071SC/_pdf
		43	Schnell A	2014	The nuclear receptor REV-ERBα regulates Fabp7 and modulates adult hippocampal neurogenesis.	preclinical; mouse	24932636	http://www.ncbi.nlm.nih.gov/pmc/articles/PMC4059695/
		44	Maciukiewicz M	2014	Analysis of genetic association and epistasis interactions between circadian clock genes and symptom dimensions of bipolar affective disorder.	clinical	24673294	http://www.tandfonline.com/doi/full/10.3109/07420528.2014.899244
		45	Hua P	2014	Cry1 and Tef gene polymorphisms are associated with major depressive disorder in the Chinese population.	clinical	24581835	http://www.ncbi.nlm.nih.gov/pmc/articles/PMC4058073/
		46	Grisauer I	2014	Circadian abnormalities in a mouse model of high trait anxiety and depression.	preclinical; mouse	24405329	http://www.ncbi.nlm.nih.gov/pmc/articles/PMC4025598/
		47	Vanderlind WM	2014	Sleep and sadness: exploring the relation among sleep, cognitive control, and depressive symptoms in young adults.	clinical	24332565	http://www.ncbi.nlm.nih.gov/pmc/articles/PMC4217155/
		48	Frank E	2013	Circadian clocks, brain function, and development.	review	24329517	http://onlinelibrary.wiley.com/doi/10.1111/nyas.12335/full
		49	Lee HJ	2013	Circadian rhythm hypotheses of mixed features, antidepressant treatment resistance, and manic switching in bipolar disorder.	review	24302944	http://www.ncbi.nlm.nih.gov/pmc/articles/PMC3843013/
		50	De Bundel D	2013	Cognitive dysfunction, elevated anxiety, and reduced cocaine response in circadian clock-deficient cryptochrome knockout mice.	preclinical; mouse	24187535	http://www.ncbi.nlm.nih.gov/pmc/articles/PMC3807562/
		51	Edgar N	2013	Major depressive disorder: a loss of circadian synchrony?	review	24003004	http://www.ncbi.nlm.nih.gov/pmc/articles/PMC4066996/
		52	Kovanen L	2013	CRY2 genetic variants associate with dysthymia.	clinical	23951166	http://www.ncbi.nlm.nih.gov/pmc/articles/PMC3738504/
		53	Li JZ	2013	Circadian patterns of gene expression in the human brain and disruption in major depressive disorder.	clinical	23671070	http://www.ncbi.nlm.nih.gov/pmc/articles/PMC3683716/
		54	van Enkhuizen J	2013	Further evidence for ClockΔ19 mice as a model for bipolar disorder mania using cross-species tests of exploration and sensorimotor gating.	preclinical; mouse	23623885	http://www.ncbi.nlm.nih.gov/pmc/articles/PMC3672322/
		55	Wirth M	2013	Association of the Period3 clock gene length polymorphism with salivary cortisol secretion among police officers.	clinical	23524621	http://www.ncbi.nlm.nih.gov/pmc/articles/PMC3655703/
		56	Kripke DF	2013	FMR1, circadian genes and depression: suggestive associations or false discovery?	clinical	23521777	http://www.ncbi.nlm.nih.gov/pmc/articles/PMC3627611/
		57	Nakamura T	2013	Characterization and modeling of intermittent locomotor dynamics in clock gene-deficient mice.	preclinical; mouse	23516567	http://www.ncbi.nlm.nih.gov/pmc/articles/PMC3596351/
		58	Wu YH	2013	Alterations of melatonin receptors MT1 and MT2 in the hypothalamic suprachiasmatic nucleus during depression.		23357659	http://www.sciencedirect.com/science/article/pii/S0165032713000025
		59	Leach G	2013	Responses of brain and behavior to changing day-length in the diurnal grass rat (Arvicanthis niloticus).	preclinical; mouse	23313227	http://www.ncbi.nlm.nih.gov/pmc/articles/PMC3594136/
		60	Hayashi A	2013	A Disruption Mechanism of the Molecular Clock in a MPTP Mouse Model of Parkinson’s Disease		23292542	http://link.springer.com/article/10.1007%2Fs12017-012-8214-x
		61	Crisfulli	2013	Case-control association study of 36 single-nucleotide polymorphisms within 10 candidate genes for major depression and bipolar disorder.	clinical	23273899	http://www.sciencedirect.com/science/article/pii/S0165178112007597
		62	Jiang WG	2013	Hippocampal CLOCK protein participates in the persistence of depressive-like behavior induced by chronic unpredictable stress.	preclinical; mouse	23263459	http://link.springer.com/article/10.1007%2Fs00213-012-2941-4
		63	Bersani FS	2012	Sleep and biorythm disturbances in schizophrenia, mood and anxiety disorders: a review.	review	23160047	http://www.rivistadipsichiatria.it/articoli.php?archivio=yes&vol_id=1175&id=13027
		64	Bunney BG	2013	Mechanisms of rapid antidepressant effects of sleep deprivation therapy: clock genes and circadian rhythms.	review	22906517	http://www.sciencedirect.com/science/article/pii/S0006322312006348
		65	Ripperger JA	2012	The circadian clock component PERIOD2: from molecular to cerebral functions.	book chapter	22877669	http://www.sciencedirect.com/science/article/pii/B9780444594273000149
		66	Antypa N	2012	The 3111T/C polymorphism interacts with stressful life events to influence patterns of sleep in females.		22823872	http://www.tandfonline.com/doi/full/10.3109/07420528.2012.699380#.V1HK7MArLs0
		67	Arey R	2012	An inhibitor of casein kinase 1 ε/δ partially normalizes the manic-like behaviors of the ClockΔ19 mouse.	preclinical; mouse	22743604	http://www.ncbi.nlm.nih.gov/pmc/articles/PMC3673712/
		68	Keers R	2012	Reduced anxiety and depression-like behaviours in the circadian period mutant mouse afterhours.	preclinical; clinical	22719873	http://www.ncbi.nlm.nih.gov/pmc/articles/PMC3376117/
		69	Partonen T	2012	Clock gene variants in mood and anxiety disorders.	review	22538398	http://link.springer.com/article/10.1007%2Fs00702-012-0810-2
		70	Ozburn AR	2012	Cocaine self-administration behaviors in ClockΔ19 mice.	preclinical; mouse	22535308	http://www.ncbi.nlm.nih.gov/pmc/articles/PMC3670183/
		71	McCarthy MJ	2012	A survey of genomic studies supports association of circadian clock genes with bipolar disorder spectrum illnesses and lithium response.	clinical	22384149	http://www.ncbi.nlm.nih.gov/pmc/articles/PMC3285204/
		72	Hua P	2012	Tef polymorphism is associated with sleep disturbances in patients with Parkinson's disease.	clinical	22257907	http://www.sciencedirect.com/science/article/pii/S1389945711004114
		73	Ciarleglio CM	2011	Interactions of the serotonin and circadian systems: nature and nurture in rhythms and blues.	review	21963350	http://www.sciencedirect.com/science/article/pii/S0306452211010906
		74	McClung CA	2011	Circadian rhythms and mood regulation: insights from pre-clinical models.	review	21835596	http://www.ncbi.nlm.nih.gov/pmc/articles/PMC3179573/
		75	Kerman IA	2012	Inborn differences in environmental reactivity predict divergent diurnal behavioral, endocrine, and gene expression rhythms.	preclinical; mouse	21775066	http://www.ncbi.nlm.nih.gov/pmc/articles/PMC3313597/
		76	Kozikowski AP	2011	Identification of a glycogen synthase kinase-3β inhibitor that attenuates hyperactivity in CLOCK mutant mice.	preclinical; mouse	21732538	http://www.ncbi.nlm.nih.gov/pmc/articles/PMC3428230/
		77	Monje FJ	2011	Constant darkness induces IL-6-dependent depression-like behavior through the NF-κB signaling pathway.		21697358	http://www.jneurosci.org/content/31/25/9075.long
		78	Jiang WG	2011	Chronic unpredictable stress induces a reversible change of PER2 rhythm in the suprachiasmatic nucleus.	preclinical; mouse	21621196	http://www.sciencedirect.com/science/article/pii/S0006899311008602
		79	Gamble KL	2011	Shift work in nurses: contribution of phenotypes and genotypes to adaptation.	clinical	21533241	http://www.ncbi.nlm.nih.gov/pmc/articles/PMC3076422/
		80	Cogue L	2011	Specific role of VTA dopamine neuronal firing rates and morphology in the reversal of anxiety-related, but not depression-related behavior in the ClockΔ19 mouse model of mania.	preclinical; mouse	21430648	http://www.ncbi.nlm.nih.gov/pmc/articles/PMC3096816/
		81	Hansen KF	2011	MicroRNAs: a potential interface between the circadian clock and human health.	review	21345247	http://www.ncbi.nlm.nih.gov/pmc/articles/PMC3092095/
		82	Dallaspezia S	2011	Circadian clock gene Per3 variants influence the postpartum onset of bipolar disorder	clinical	21316201	http://www.sciencedirect.com/science/article/pii/S092493381000252X
		83	Chen G	2011	Partial rodent genetic models for bipolar disorder.	review	25236551	http://www.ncbi.nlm.nih.gov/pmc/articles/PMC4290018/
		84	Ko HW	2010	A hierarchical phosphorylation cascade that regulates the timing of PERIOD nuclear entry reveals novel roles for proline-directed kinases and GSK-3beta/SGG in circadian clocks.		20861372	http://www.ncbi.nlm.nih.gov/pmc/articles/PMC2957474/
		85	Sjoholm LK	2010	CRY2 is associated with rapid cycling in bipolar disorder patients.	clinical	20856823	http://www.ncbi.nlm.nih.gov/pmc/articles/PMC2939397/
		86	Kennaway DJ	2010	Clock genes at the heart of depression.	review	20663803	http://jop.sagepub.com/content/24/2_suppl/5.long
		87	Saus E	2010	Genetic variants and abnormal processing of pre-miR-182, a circadian clock modulator, in major depression patients with late insomnia.	clinical	20656788	http://hmg.oxfordjournals.org/content/19/20/4017.long
		88	Ohdo S	2010	Chronopharmacological strategies: Intra- and inter-individual variability of molecular clock.	review	20638941	http://www.sciencedirect.com/science/article/pii/S0169409X10000864
		89	Mukherjee S	2010	Knockdown of Clock in the ventral tegmental area through RNA interference results in a mixed state of mania and depression-like behavior.	preclinical; mouse	20591414	http://www.ncbi.nlm.nih.gov/pmc/articles/PMC2929276/
		90	Calati R	2010	T3111C clock single nucleotide polymorphism and mood disorders: a meta-analysis.	review	20560707	http://www.tandfonline.com/doi/full/10.3109/07420521003681480
		91	Gouin JP	2010	Altered expression of circadian rhythm genes among individuals with a history of depression.	clinical	20471092	http://www.ncbi.nlm.nih.gov/pmc/articles/PMC2930045/
		92	Soria V	2010	Resequencing and association analysis of arylalkylamine N-acetyltransferase (AANAT) gene and its contribution to major depression susceptibility.		20459461	http://onlinelibrary.wiley.com/doi/10.1111/j.1600-079X.2010.00763.x/full
		93	Kishi T	2010	SIRT1 gene is associated with major depressive disorder in the Japanese population.		20451257	http://www.sciencedirect.com/science/article/pii/S0165032710003393
		94	Kripke DF	2010	Genotyping sleep disorders patients.	clinical	20396431	http://www.ncbi.nlm.nih.gov/pmc/articles/PMC2848776/
		95	Seretti A	2010	3111T/C clock gene polymorphism is not associated with sleep disturbances in untreated depressed patients.	clinical	20370469	http://www.tandfonline.com/doi/full/10.3109/07420521003663785
		96	Lavebratt C	2010	CRY2 is associated with depression.	clinical	20195522	http://www.ncbi.nlm.nih.gov/pmc/articles/PMC2827563/
		97	Sjoholm LK	2010	CLOCK is suggested to associate with comorbid alcohol use and depressive disorders.	clinical	20180986	http://www.ncbi.nlm.nih.gov/pmc/articles/PMC2854106/
		98	Utge SJ	2010	Systematic analysis of circadian genes in a population-based sample reveals association of TIMELESS with depression and sleep disturbance.	clinical	20174623	http://www.ncbi.nlm.nih.gov/pmc/articles/PMC2823770/
		99	Allebrandt KV	2010	CLOCK gene variants associate with sleep duration in two independent populations.	clinical	20149345	http://www.sciencedirect.com/science/article/pii/S0006322309015273
		100	Soria V	2010	Differential association of circadian genes with mood disorders: CRY1 and NPAS2 are associated with unipolar major depression and CLOCK and VIP with bipolar disorder.	clinical	20072116	http://www.ncbi.nlm.nih.gov/pmc/articles/PMC3055337/
		101	Guess J	2009	Circadian disruption, Per3, and human cytokine secretion.	clinical	19926609	http://www.ncbi.nlm.nih.gov/pmc/articles/pmid/19926609/
		102	Cao Q	2009	A role for the clock gene per1 in prostate cancer.	preclinical	19752089	http://www.ncbi.nlm.nih.gov/pmc/articles/PMC2756309/
		103	Mendlewicz J	2009	Disruption of the circadian timing systems: molecular mechanisms in mood disorders.	review	19708722	http://link.springer.com/article/10.2165%2F11318630-000000000-00000
		104	Lavebratt C	2012	PER2 variantion is associated with depression vulnerability.	clinical	19693801	http://onlinelibrary.wiley.com/doi/10.1002/ajmg.b.31021/full
		105	Walton KM	2009	Selective inhibition of casein kinase 1 epsilon minimally alters circadian clock period.		19458106	http://jpet.aspetjournals.org/content/330/2/430.long
		106	Kishi T	2009	CLOCK may predict the response to fluvoxamine treatment in Japanese major depressive disorder patients.	clinical	19347611	http://link.springer.com/article/10.1007%2Fs12017-009-8060-7
		107	Tomoda A	2009	Metabolic dysfunction and circadian rhythm abnormalities in adolescents with sleep disturbance.	clinical	19272455	http://www.sciencedirect.com/science/article/pii/S1053811909002225
		108	Bunney JN	2008	Circadian abnormalities, molecular clock genes and chronobiological treatments in depression.	review	18487629	http://bmb.oxfordjournals.org/content/86/1/23.long
		109	Hampp G	2008	Regulation of monoamine oxidase A by circadian-clock components implies clock influence on mood.	preclinical; mouse	18439826	http://www.sciencedirect.com/science/article/pii/S096098220800451X
		110	Perreau-Lenz	2008	Clock genes running amok. Clock genes and their role in drug addiction and depression.	review	17726437	http://www.ncbi.nlm.nih.gov/pmc/articles/PMC3327520/
		111	Partonen T	2007	Three circadian clock genes Per2, Arntl, and Npas2 contribute to winter depression.	clinical	17457720	http://www.tandfonline.com/doi/full/10.1080/07853890701278795
		112	McClung CA	2007	Circadian genes, rhythms and the biology of mood disorders.	review	17395264	http://www.ncbi.nlm.nih.gov/pmc/articles/PMC1925042/
		113	Roybal K	2007	Mania-like behavior induced by disruption of CLOCK.	preclinical; mouse	17379666	http://www.ncbi.nlm.nih.gov/pmc/articles/PMC1851061/
		114	Kaladchibachi SA	2007	Glycogen synthase kinase 3, circadian rhythms, and bipolar disorder: a molecular link in the therapeutic action of lithium.	preclinical; mouse	17295926	http://www.ncbi.nlm.nih.gov/pmc/articles/PMC1803776/
		115	Benedetti F	2007	Actimetric evidence that CLOCK 3111 T/C SNP influences sleep and activity patterns in patients affected by bipolar depression.	clinical	17221848	http://onlinelibrary.wiley.com/doi/10.1002/ajmg.b.30475/full
		116	Nestler EJ	2006	The mesolimbic dopamine reward circuit in depression.	review	16566899	http://www.sciencedirect.com/science/article/pii/S0006322305012436
		117	Dotoli D	2006	Relapse during a 6-month continuation treatment with fluvoxamine in an Italian population: the role of clinical, psychosocial and genetic variables.	clinical	16431008	http://www.sciencedirect.com/science/article/pii/S0278584605003696
		118	Uz T	2005	Effect of fluoxetine and cocaine on the expression of clock genes in the mouse hippocampus and striatum.		15994025	http://www.sciencedirect.com/science/article/pii/S0306452205005166
		119	Serretti A	2005	Insomnia improvement during antidepressant treatment and CLOCK gene polymorphism.	clinical	15952199	http://onlinelibrary.wiley.com/doi/10.1002/ajmg.b.30130/full
		120	Bailor U	2005	No association of clock gene T3111C polymorphism and affective disorders.	clinical	15572273	http://www.sciencedirect.com/science/article/pii/S0924977X04000860
		121	Serretti A	2004	Pharmacogenetics of selective serotonin reuptake inhibitor response: a 6-month follow-up.		15475734
		122	Ahkisaroglu M	2004	Diurnal rhythms in cocaine sensitization and in Period1 levels are common across rodent species.	preclinical	15388282	http://www.sciencedirect.com/science/article/pii/S0091305704002230
		123	Benedetti F	2004	A glycogen synthase kinase 3-beta promoter gene single nucleotide polymorphism is associated with age at onset and response to total sleep deprivation in bipolar depression.		15351432	http://www.sciencedirect.com/science/article/pii/S030439400400789X
		124	Benedetti F	2003	Influence of CLOCK gene polymorphism on circadian mood fluctuation and illness recurrence in bipolar depression.	clinical	14582141	http://onlinelibrary.wiley.com/doi/10.1002/ajmg.b.20038/full
		125	Johansson C	2003	Circadian clock-related polymorphisms in seasonal affective disorder and their relevance to diurnal preference.		12655319	http://www.nature.com/npp/journal/v28/n4/full/1300121a.html
		126	Durlach	2002	Chronopathological forms of magnesium depletion with hypofunction or with hyperfunction of the biological clock.		12635882
		127	Desan PH	2000	Genetic polymorphism at the CLOCK gene locus and major depression.	clinical	10898925	http://onlinelibrary.wiley.com/doi/10.1002/1096-8628(20000612)96:3%3C418::AID-AJMG34%3E3.0.CO;2-S/full
		128	Gribkoff VK	1998	Phase shifting of circadian rhythms and depression of neuronal activity in the rat suprachiasmatic nucleus by neuropeptide Y: mediation by different receptor subtypes.		9526018	http://www.jneurosci.org/content/18/8/3014.long
		129	Luo C	1998	Nuclear localization is required for function of the essential clock protein FRQ.		9482720	http://www.ncbi.nlm.nih.gov/pmc/articles/PMC1170471/
		130	van den Pol An	1998	Neuropeptide Y-mediated long-term depression of excitatory activity in suprachiasmatic nucleus neurons.		8795640	http://www.jneurosci.org/content/16/18/5883.long
		131	Buysse JM	1996	Minute-by-minute analysis of REM sleep timing in major depression.		2268693
depression + bmal1	17	133	Kato T	2008	Molecular genetics of bipolar disorder and depression.	review	17239033	http://onlinelibrary.wiley.com/doi/10.1111/j.1440-1819.2007.01604.x/full
after abstract review: 16 relevant
new: 1
depression + bmal2	0
depression + arntl	15	134	Zhao X	2014	Nuclear receptors rock around the clock.	review	24737872	http://www.ncbi.nlm.nih.gov/pmc/articles/PMC4210094/
after abstract review: 14 relevant
new: 1
depression + arntl2	2
new: 0
depression + per1	23	135	Erburu M	2015	Chronic mild stress and imipramine treatment elicit opposite changes in behavior and in gene expression in the mouse prefrontal cortex.		26051025	http://www.sciencedirect.com/science/article/pii/S0091305715300113
after abstract review: 18 relevant		136	Zhao C	2014	Addiction and reward-related genes show altered expression in the postpartum nucleus accumbens.		25414651	http://www.ncbi.nlm.nih.gov/pmc/articles/PMC4220701/
new: 3		137	Besing RC	2012	Neuropeptide Y-induced phase shifts of PER2::LUC rhythms are mediated by long-term suppression of neuronal excitability in a phase-specific manner.		22324550	http://www.ncbi.nlm.nih.gov/pmc/articles/PMC3568491/
depression + per2	34	138	Hu Y	2016	GWAS of 89,283 individuals identifies genetic variants associated with self-reporting of being a morning person.	clinical	26835600	http://www.ncbi.nlm.nih.gov/pmc/articles/PMC4740817/
after abstract review: 29 relevant		139	Westrich L	2013	The effects of combining serotonin reuptake inhibition and 5-HT7 receptor blockade on circadian rhythm regulation in rodents.		23276605	http://www.sciencedirect.com/science/article/pii/S0031938412004155
new: 2
depression + per3	26	140	Maglione	2016	Associations of PER3 and RORA Circadian Gene Polymorphisms and Depressive Symptoms in Older Adults.		25892098	http://www.sciencedirect.com/science/article/pii/S1064748115001141
after abstract review: 23 relevant
new: 1
depression + cry1	11
after abstract review: 10 relevant
new: 0
depression + cry2	14
after abstract review: 12 relevant
new: 0
depression + ck1	3
after abstract review: 1 relevant
new: 0
depression + rev-erb	3
after abstract review: 2
new: 0
depression + RORA	12	141	Ming Q	2015	Retinoid-related orphan receptor alpha (RORA) gene variation is associated with trait depression.	clinical	26184991	http://www.sciencedirect.com/science/article/pii/S016517811500459X
after abstract review: 10 relevant		142	Terracciano A	2010	Genome-wide association scan of trait depression	clinical	20800221	http://www.ncbi.nlm.nih.gov/pmc/articles/PMC2955852/
new: 3		143	Garriock HA	2010	A genomewide association study of citalopram response in major depressive disorder.	clinical	19846067	http://www.ncbi.nlm.nih.gov/pmc/articles/PMC2794921/
depression + NPAS2	15
new: 0
bipolar disorder + clock	157	144	Noguchi T	2016	Lithium effects on circadian rhythms in fibroblasts and suprachiasmatic nucleus slices from Cry knockout mice.	preclinical; mouse	26930624	http://www.sciencedirect.com/science/article/pii/S0304394016300969
after abstract review: 85 relevant		145	Wiley JW	2016	Stress and glucocorticoid receptor transcriptional programming in time and space: Implications for the brain-gut axis.		26690871	http://onlinelibrary.wiley.com/doi/10.1111/nmo.12706/abstract
new: 53		146	Cosgrove VE	2016	Toward a Valid Animal Model of Bipolar Disorder: How the Research Domain Criteria Help Bridge the Clinical-Basic Science Divide.	preclinical; mouse	26531027	http://www.sciencedirect.com/science/article/pii/S0006322315007362
		147	Gonzalez R	2015	Identification of circadian gene variants in bipolar disorder in Latino populations.	clinical	26283580	http://www.sciencedirect.com/science/article/pii/S0165032715302895
		148	Geoffrey PA	2015	Genetic association study of circadian genes with seasonal pattern in bipolar disorders.	clinical	25989161	http://www.ncbi.nlm.nih.gov/pmc/articles/PMC4437291/
		149	Pawlak J	2015	Suicidal behavior in the context of disrupted rhythmicity in bipolar disorder--data from an association study of suicide attempts with clock genes.		25724486	http://www.sciencedirect.com/science/article/pii/S0165178115000359
		150	Sidor MM	2015	Daytime spikes in dopaminergic activity drive rapid mood-cycling in mice.	preclinical; mouse	25560763	http://www.ncbi.nlm.nih.gov/pmc/articles/PMC4492925/
		151	Karthikeyan R	2014	Association of Per3 length polymorphism with bipolar I disorder and schizophrenia.	clinical	25525361	http://www.ncbi.nlm.nih.gov/pmc/articles/PMC4267513/
		152	Bernardi RE	2014	Enhanced extinction of contextual fear conditioning in ClockΔ19 mutant mice.	preclinical; mouse	24865659	http://psycnet.apa.org/journals/bne/128/4/468/
		153	Chung S	2014	Impact of circadian nuclear receptor REV-ERBα on midbrain dopamine production and mood regulation.	review	24813609	http://www.sciencedirect.com/science/article/pii/S0092867414004140
		154	Etain B	2014	Association between circadian genes, bipolar disorders and chronotypes.	clinical	24716566	http://www.tandfonline.com/doi/full/10.3109/07420528.2014.906445
		155	Byrne EM	2014	Testing the role of circadian genes in conferring risk for psychiatric disorders.	clinical	24687905	http://www.ncbi.nlm.nih.gov/pmc/articles/PMC4397914/
		156	Rybakowski JK	2014	Polymorphism of circadian clock genes and temperamental dimensions of the TEMPS-A in bipolar disorder.	clinical	24679394	http://www.sciencedirect.com/science/article/pii/S0165032714000627
		157	Rybakowski JK	2014	Polymorphism of circadian clock genes and prophylactic lithium response.	clinical	24636202	http://onlinelibrary.wiley.com/doi/10.1111/bdi.12136/abstract
		158	Gonzalez R	2014	The relationship between bipolar disorder and biological rhythms.	review	24500332	http://www.psychiatrist.com/JCP/article/Pages/2014/v75n04/v75n0405.aspx
		159	Milhiet V	2014	Circadian abnormalities as markers of susceptibility in bipolar disorders.		24389266	https://www.bioscience.org/2014/v6s/af/S419/fulltext.htm
		160	McCarthy MJ	2014	Genetic and clinical factors predict lithium's effects on PER2 gene expression rhythms in cells from bipolar disorder patients.		24150227	http://www.ncbi.nlm.nih.gov/pmc/articles/PMC3818008/
		161	Arey RN	2014	An important role for cholecystokinin, a CLOCK target gene, in the development and treatment of manic-like behaviors.		23399917	http://www.ncbi.nlm.nih.gov/pmc/articles/PMC3783638/
		162	Witt SH	2013	Comparison of gene expression profiles in the blood, hippocampus and prefrontal cortex of rats.	preclinical	25505659	http://www.ncbi.nlm.nih.gov/pmc/articles/PMC4230692/
		163	McCarthy MJ	2012	Cellular circadian clocks in mood disorders.	review	23010657	http://jbr.sagepub.com/content/27/5/339.long
		164	Matsunaga S	2012	An evaluation of polymorphisms in casein kinase 1 delta and epsilon genes in major psychiatric disorders.		22981886	http://www.sciencedirect.com/science/article/pii/S0304394012011640
		165	Li J	2012	Lithium impacts on the amplitude and period of the molecular circadian clockwork.		22428012	http://www.ncbi.nlm.nih.gov/pmc/articles/PMC3299767/
		166	Johansson AS	2011	Valproic acid phase shifts the rhythmic expression of Period2::Luciferase.		22215612	http://jbr.sagepub.com/content/26/6/541.long
		167	Kishi T	2011	The CLOCK gene and mood disorders: a case-control study and meta-analysis.	clinical	22080789	http://www.tandfonline.com/doi/full/10.3109/07420528.2011.609951
		168	Etain B	2011	Genetics of circadian rhythms and mood spectrum disorders.	review	21835597	http://www.sciencedirect.com/science/article/pii/S0924977X11001611
		169	McCarthy MJ	2011	Functional genetic variation in the Rev-Erbα pathway and lithium response in the treatment of bipolar disorder.		21781277	http://www.ncbi.nlm.nih.gov/pmc/articles/PMC3461952/
		170	Dzirasa K	2011	Impaired limbic gamma oscillatory synchrony during anxiety-related behavior in a genetic mouse model of bipolar mania.		21525286	http://www.ncbi.nlm.nih.gov/pmc/articles/PMC3112006/
		171	Dzirasa K	2010	Lithium ameliorates nucleus accumbens phase-signaling dysfunction in a genetic mouse model of mania.		21123577	http://www.ncbi.nlm.nih.gov/pmc/articles/PMC3165036/
		172	Osland TM	2011	Lithium differentially affects clock gene expression in serum-shocked NIH-3T3 cells.		20837565	http://jop.sagepub.com/content/25/7/924.long
		173	Lamont EW	2010	Circadian rhythms and clock genes in psychotic disorders.		20686197	http://doctorsonly.co.il/wp-content/uploads/2011/12/2010_1_4.pdf
		174	Lee KY	2010	Association between CLOCK 3111T/C and preferred circadian phase in Korean patients with bipolar disorder.	clinical	20600471	http://www.sciencedirect.com/science/article/pii/S0278584610002277
		175	Mukherjee S	2010	Knockdown of Clock in the ventral tegmental area through RNA interference results in a mixed state of mania and depression-like behavior.	preclinical	20591414	http://www.ncbi.nlm.nih.gov/pmc/articles/PMC2929276/
		176	Chen G	2010	Translational research in bipolar disorder: emerging insights from genetically based models.	review	20142820	http://www.ncbi.nlm.nih.gov/pmc/articles/PMC2999816/
		177	McGrath CL	2009	Evidence for genetic association of RORB with bipolar disorder.	clinical	19909500	http://www.ncbi.nlm.nih.gov/pmc/articles/PMC2780413/
		178	Severino G	2009	Association study in a Sardinian sample between bipolar disorder and the nuclear receptor REV-ERBalpha gene, a critical component of the circadian clock system.	clinical	19267705	http://onlinelibrary.wiley.com/doi/10.1111/j.1399-5618.2009.00667.x/full
		179	Kishi T	2009	Association study of clock gene (CLOCK) and schizophrenia and mood disorders in the Japanese population.	clinical	19224106	http://link.springer.com/article/10.1007%2Fs00406-009-0869-4
		180	Benedetti F	2008	A length polymorphism in the circadian clock gene Per3 influences age at onset of bipolar disorder.		18789374	http://www.sciencedirect.com/science/article/pii/S0304394008012305
		181	McClung CA	2007	Role for the Clock gene in bipolar disorder.	review	18419323	http://symposium.cshlp.org/content/72/637.long
		182	Yang S	2009	Assessment of circadian function in fibroblasts of patients with bipolar disorder.		18301395	http://www.nature.com/mp/journal/v14/n2/full/mp200810a.html
		183	Le-Niculescu H	2008	Phenomic, convergent functional genomic, and biomarker studies in a stress-reactive genetic animal model of bipolar disorder and co-morbid alcoholism.	preclinical	18247375	http://onlinelibrary.wiley.com/doi/10.1002/ajmg.b.30707/abstract
		184	Shi J	2008	Clock genes may influence bipolar disorder susceptibility and dysfunctional circadian rhythm.	clinical	18228528	http://www.ncbi.nlm.nih.gov/pmc/articles/PMC2574897/
		185	Lamont EW	2007	The role of circadian clock genes in mental disorders.		17969870	http://www.ncbi.nlm.nih.gov/pmc/articles/PMC3202489/
		186	Bendetti F	2008	Clock genes beyond the clock: CLOCK genotype biases neural correlates of moral valence decision in depressed patients.		17428266	http://onlinelibrary.wiley.com/doi/10.1111/j.1601-183X.2007.00312.x/abstract
		187	Carter CJ	2007	Multiple genes and factors associated with bipolar disorder converge on growth factor and stress activated kinase pathways controlling translation initiation: implications for oligodendrocyte viability.		17239488	http://www.sciencedirect.com/science/article/pii/S019701860600338X
		188	Nievergelt CM	2006	Suggestive evidence for association of the circadian genes PERIOD3 and ARNTL with bipolar disorder.		16528748	http://www.ncbi.nlm.nih.gov/pmc/articles/PMC2651679/
		189	Yin L	2006	Nuclear receptor Rev-erbalpha is a critical lithium-sensitive component of the circadian clock.		16484495	http://science.sciencemag.org/content/311/5763/1002.full
		190	Pirovano A	2005	Two new rare variants in the circadian "clock" gene may influence sleep pattern.		16024980
		191	Nievergelt CM	2005	Examination of the clock gene Cryptochrome 1 in bipolar disorder: mutational analysis and absence of evidence for linkage or association.		15722957
		192	Benefetti F	2005	Long-term response to lithium salts in bipolar illness is influenced by the glycogen synthase kinase 3-beta -50 T/C SNP.		15694273	http://www.sciencedirect.com/science/article/pii/S0304394004014326
		193	Benedetti F	2004	A single nucleotide polymorphism in glycogen synthase kinase 3-beta promoter gene influences onset of illness in patients affected by bipolar disorder.		14729229	http://www.sciencedirect.com/science/article/pii/S0304394003012126
		194	Serretti	2003	Genetic dissection of psychopathological symptoms: insomnia in mood disorders and CLOCK gene polymorphism.	clinical	12898572	http://onlinelibrary.wiley.com/doi/10.1002/ajmg.b.20053/full
		195	Mitterauer B	2000	Clock genes, feedback loops and their possible role in the etiology of bipolar disorders: an integrative model.	review	10904433	http://www.sciencedirect.com/science/article/pii/S0306987799910393
		196	Healy D	1989	Moods, misattributions and mania: an interaction of biological and psychological factors in the pathogenesis of mania.		2552433
bipolar disorder + bmal1	11	197	Bamne MN	2013	Application of an ex vivo cellular model of circadian variation for bipolar disorder research: a proof of concept study.		23782472	http://www.ncbi.nlm.nih.gov/pmc/articles/PMC3762935/
new: 2		198	Mansour HA	2006	Association study of eight circadian genes with bipolar I disorder, schizoaffective disorder and schizophrenia.		16507006	http://onlinelibrary.wiley.com/doi/10.1111/j.1601-183X.2005.00147.x/full
bipolar disorder + bmal2	0
bipolar disorder + arntl	19	199	Moreira J	2016	Lithium and bipolar disorder: Impacts from molecular to behavioural circadian rhythms.		27003509	http://www.tandfonline.com/doi/full/10.3109/07420528.2016.1151026
new: 4		200	Higgins GA	2015	A glutamatergic network mediates lithium response in bipolar disorder as defined by epigenome pathway analysis.		26343379	http://www.futuremedicine.com/doi/full/10.2217/pgs.15.106
		201	Monsour HA	2009	Association study of 21 circadian genes with bipolar I disorder, schizoaffective disorder, and schizophrenia.		19839995	http://www.ncbi.nlm.nih.gov/pmc/articles/PMC3401899/
		202	Le-Niculescu H	2009	Convergent functional genomics of genome-wide association data for bipolar disorder: comprehensive identification of candidate genes, pathways and mechanisms.		19025758	http://onlinelibrary.wiley.com/doi/10.1002/ajmg.b.30887/full
bipolar disorder + arntl2	4						16528748
new: 0
bipolar disorder + per1	10
new: 0
bipolar disorder + per2	17	203	McCarthy MJ	2016	Calcium channel genes associated with bipolar disorder modulate lithium's amplification of circadian rhythms.		26476274	http://www.sciencedirect.com/science/article/pii/S0028390815301416
after abstract review: 16 relevant		204	Kim SH	2013	Egr1 regulates lithium-induced transcription of the Period 2 (PER2) gene.		23816566	http://www.sciencedirect.com/science/article/pii/S0925443913002196
new: 3		205	Shiino Y	2003	Mutation screening of the human period 2 gene in bipolar disorder.		12565145	http://www.sciencedirect.com/science/article/pii/S0304394002012909
bipolar disorder + per3	22						24389266
after abstract review: 21 relevant
new: 0
bipolar disorder + cry1	11	206	Drago A	2015	CRY1 Variations Impacts on the Depressive Relapse Rate in a Sample of Bipolar Patients.		25670954	http://www.ncbi.nlm.nih.gov/pmc/articles/PMC4310909/
new: 1
bipolar disorder + cry2	8
new: 0
bipolar disorder + ck1	2
new: 0
bipolar disorder + RORA	10	207	Lai YC	2015	Investigation of associations between NR1D1, RORA and RORB genes and bipolar disorder.		25789810	http://www.ncbi.nlm.nih.gov/pmc/articles/PMC4366256/
after abstract review: 9 relevant
new: 1

## Sheet: circadian SNP assoc neuropsych
GENE			SNP				MAF				FINDINGS (ref #)
FULL NAME	ABBREV	LOCATION	#	POSITION	TYPE	ALLELE (min/maj)	HapMap-YRI	1000G-AFR	HapMap-CEU	1000G-EUR	POSITIVE	NEGATIVE
aryl hydrocarbon receptor nuclear translocator like	ARNTL; BMAL1	11p15	rs747601	13253006		A/T	0.566372	0.4796	0.261062	0.2555	assoc w/ BD (71)
			rs1481892	13280374	intron variant	G/C	0.446903	0.444	0.725664	0.7266	assoc w/ anxious + hyperthymic temp (156); weak assoc w/ BD (198)	no assoc w/ BD (155)
			rs7107287	13291422	intron variant	T/G	0.199115	0.239	0.238938	0.2445	assoc w/ anxious temp (156); weak assoc w/ BD (198)	no assoc w/ BD (155)
			rs10766075	13297040	intron variant	T/C	0.12069	0.2179	0.233333	0.2445	assoc w/ sleep disturbances (44)
			rs4757142	13304148	intron variant	A/G	0.236607	0.1762	0.615044	0.6113	weak assoc w/ BD (198)	no assoc w/ BD (155)
			rs7396943	13307432	intron variant	C/G	0.4	0.472	0.291667	0.3767	assoc w/ age at first suicide attempt (149)
			rs70965440	13308272	intron variant, upstream variant 2KB	G/T	-	0.0109	-	0.0109	assoc w/ MDD (16)
			rs4757144	13309679	intron variant, upstream variant 2KB	A/G	0.0221239	0.0477	0.615044	0.5875	assoc w/ MDD (56)
			rs895682	13323685	intron variant	A/G	-	0.0492	-	0	weak assoc w/ BD (198)	no assoc w/ BD (155)
			rs1982350	13328584	intron variant	C/T	0.425	0.4939	0.425	0.6471	assoc w/ depression (98); weak assoc w/ BD (198)	no assoc w/ BD (155)
			rs6486121	13334223	intron variant	T/C	0.310811	0.3986	0.676991	0.6571	assoc w/ depression (98)
			rs2290036	13358241	intron variant	C/T	0.292035	0.3374	0.0929204	0.1014	assoc w/ psychotic pts (36); assoc w/ depression + winter depression (104)	no assoc w/ MDD (155)
			rs3789327	13363769	intron variant,nc transcript variant	T/C	0.348214	0.3389	0.544248	0.5258	assoc w/ MDD (44); assoc w/ BD (188)	no assoc w/ BD (147)
			rs11022778	13369313	intron variant	G/T	0.176991	0.1838	0.323009	0.339	assoc w/ MDD, appetite changes (44); assoc w/ age at first suicide attempt (149)
			rs3816358	13369925	intron variant	T/G	0.00847458	0.0219	0.0940171	0.0895	assoc w/ winter depression (104)
			rs2278749	13376331	intron variant	A/G	0.027027	0.0507	0.208333	0.1571	weak link to SAD (31); assoc w/ BD (188)
			rs969485	13381496	intron variant,upstream variant 2KB	G/A	0.5	0.4887	0.283186	0.2803	assoc w/ depression (98)
			rs2290035	13386224	intron variant	A/T	0.245763	0.3041	0.508333	0.5716	assoc w/ SAD (111)
aryl hydrocarbon receptor nuclear translocator like 2	ARNTL2; BMAL2	12p12.2-p11.2	rs2306074	27402853	intron variant	G/A	0.464602	0.4523	0.362832	0.3181		no assoc w/ comorbid MDD + AUD (97)
clock circadian regulator	CLOCK	4q12	rs534654	55424053	downstream variant??; intron of TMEM165	T/C	0.172566	0.2012	0.172566	0.1918	assoc w/ violent suicide attempts (149); weak assoc w/ BD (184)	no assoc w/ BD (155)
			rs10462028	55432133	intron variant	A/G	0.163717	0.1558	0.309735	0.3499	assoc w/ MDD (100)	no assoc w/ MDD (155)
			rs1801260	55435202	intron variant	C/T	0.163717	0.152	0.261062	0.3052	assoc w/ MDD in males (16); assoc w/ abnl menstruation (25); assoc w/ BD (30, 174); assoc w/ SAD (31); assoc w/ appetite disturbance (44); assoc w/ MDD (56); assoc w/ chronotype (94); assoc w/ evening activity (115, 124); assoc w/ insomnia during depression tx (119); assoc w/ insomnia w/ MDD + BD (194)	no assoc w/ MDD (61, 66, 120, 127, 155, 167, 179); no assoc w/ mood disorders (90); no assoc w/ sleep disturbances in MDD (95); no assoc w/ depressive relapse after tx (117); no assoc w/ BD (120, 167, 179)
			rs3805148	55440643	intron variant	C/A	0.166667	0.1725	0.366667	0.3429	assoc w/ violent suicide attempts (149)	no assoc w/ MDD (155)
			rs3736544	55443825	intron variant	A/G	0.208333	0.2511	0.35	0.3499	assoc w/ response to SSRI in MDD pts (106)	no assoc w/ MDD (61, 155, 167, 179); no assoc w/ BD (167, 179)
			rs2412646	55452605	intron variant	C/T	0.325	0.3238	0.65	0.6481	assoc w/ comorbid MDD + AUD (97)
			rs11240	55453183	downstream variant 500B	G/C	0.158333	0.1513	0.275	0.3052	assoc w/ comorbid MDD + AUD (97)
			rs2412648	55454900	intron variant	G/T	0.166667	0.1604	0.331858	0.2982	assoc w/ comorbid MDD + AUD (97)	no assoc w/ MDD (155)
			rs11932595	55457430	intron variant	G/A	0.370536	0.379	0.40625	0.4235	assoc w/ sleep quality (47); assoc w/ sleep duration (99)	no assoc w/ depressive sx (47); no assoc w/ sleep duration (p20)
			rs4340844	55462689	intron variant	C/A	0.166667	0.1725	0.375	0.3429	weak assoc w/ BD (184)	no assoc w/ BD (155)
			rs3805151	55470874	intron variant	C/T	0.172566	0.1725	0.380531	0.3429	assoc w/ comorbid MDD + AUD (97)
			rs12649507	55514317	intron variant	A/G	0.166667	0.1687	0.331858	0.2982	assoc w/ sleep duration (99)	no assoc w/ sleep duration (p20)
			rs6850524	55515830	intron variant	G/C	0.313559	0.3177	0.55	0.5825	weak assoc w/ BD (184)	no assoc w/ BD (155)
			rs11133385	55460485	intron variant	A/G	-	0.1687	-	0.2982		no assoc w/ MDD (61, 179); no assoc w/ BD, schizo (179)
			rs11735267	55481120	intron variant	C/T	0.211864	0.2526	0.35	0.3499		no assoc w/ MDD (155)
			rs11931061	55472626	intron variant	A/G	0.339286	0.3238	0.641593	0.6481		no assoc w/ MDD, BD, schizo (179)
			rs11939815	55492116	intron variant	G/T	0.325	0.3238	0.65	0.6481		no assoc w/ MDD (61, 179); no assoc w/ BD, schizo (179)
			rs12504300	55482360	intron variant	C/G	0.00833333	0.0234	0.291667	0.2515		no assoc w/ MDD (155)
			rs12648271	55501955	intron variant	C/G	0.00847458	0.0257	0.291667	0.2535		no assoc w/ MDD (155)
			rs3749474	55434518	intron variant	T/C	0.172566	0.1717	0.380531	0.3429		no assoc w/ MDD (61, 167, 179); no assoc w/ BD (167, 179)
			rs4864542	55487920	intron variant	G/C	0.172566	0.1747	0.380531	0.3429		no assoc w/ MDD (155)
			rs7660668	55535530	intron variant	C/G	0.158333	0.1513	0.275	0.3052		no assoc w/ MDD (155)
cryptochrome circadian clock 1	CRY1	12q23-q24.1	rs4640029	106984946	downstream variant (intron variant of MTERF2)	T/A	0.025	0.0688	0.4	0.4354	assoc w/ MDD (56)
			rs10861688	107000270	intron variant	T/C	0.0353982	0.0378	0.168142	0.1789	assoc w/ MDD (56); assoc w/ depressive sx in BD pts (206)
			rs11113181	107074483	intron variant, upstream variant 2KB	G/A	0.0223214	0.0174	0.163717	0.1769	assoc w/ MDD (56)
			rs2287161	55535530	downstream variant (upstream variant of MTERF2)	C/G	0.391667	0.3601	0.482456	0.5507	assoc w/ MDD (45); assoc w/ MDD BD (100)	no assoc w/ dysthymia (52); no assoc w/ MDD (155)
			rs11113179	107059007	intron variant	T/C	0.00442478	0.0068	0.119469	0.0775		no assoc w/ dysthymia (52)
cryptochrome circadian clock 2	CRY2	11p11.2	rs7121611	45842591		A/T	0.0309734	0.0386	0.469027	0.493	assoc w/ dysthymia (52)
			rs7945565	45857441	intron variant	G/A	0.0309734	0.0386	0.459459	0.494	assoc w/ dysthymia (52)
			rs1401419	45858188	intron variant	G/A	0.0454546	0.0386	-	0.493	assoc w/ dysthymia (52)
			rs10838524	45848626	intron variant	G/A	0.0309734	0.0416	0.513274	0.5239	assoc w/ dysthymia (52); assoc w/ rapid cycling in BD (85); assoc w/ depression (98)	no assoc w/ psychosis (36); no assoc w/ MDD (45)
			rs7123390	45869867	intron variant	A/G	0.128319	0.1263	0.28125	0.2545		no assoc w/ psychosis (36); no assoc w/ dysthymia (52)
			rs10838527	45881643	utr variant 3 prime	G/A	0.265487	0.2564	0.138393	0.1163		no assoc w/ psychosis (36); no assoc w/ dysthymia (52)
			rs3824872	45884054	(utr of MAPK8IP1)	G/T	0.21875	0.2262	0.738938	0.7485		no assoc w/ dysthymia (52); no assoc w/ rapid cycling in BD (85)
			rs1554338	45885279	(utr of MAPK8IP1)	G/A	0.358407	0.3593	0.0663717	0.0616		no assoc w/ MDD (155)
casein kinase 1 epsilon	CSNK1E	22q13.1	rs135745	38287631		C/G	0.384956	0.3956	0.561947	0.5249	assoc w/ depression (98)
			rs2075984	38294883	intron variant	A/C	0.00442478	0.0371	0.50885	0.4811	assoc w/ winter depression (104)	no assoc w/ MDD, BD, schizoprenia (164)
			rs1997644	38319217	intron variant	A/G	0.234513	0.2231	0.473214	0.506		no assoc w/ MDD (155)
neuronal PAS domain protein 2	NPAS2	2q11.2	rs1053096	100996153	utr variant 3 prime	T/C	0.464286	0.5378	0.318584	0.3141	assoc w/ inc death in HCC (p28)
			rs11123857	100987350	intron variant	G/A	0.411504	0.3691	0.265487	0.2584	assoc w/ MDD + BD (100); weak assoc w/ BD (201)	no assoc w/ MDD + BD (155)
			rs11674199	100941104	intron variant	A/G	0.331858	0.3132	0.380531	0.339	assoc w/ ADHD (71)
			rs12622050	100962992	intron variant	A/G	0.292035	0.3192	0.256637	0.2376	assoc w/ BD w/ seasonal pattern (148)
			rs13025524	100933719	intron variant	A/G	0.207965	0.2375	0.353982	0.327	weak assoc w/ BD (201)	no assoc w/ BD (155)
			rs13026599	100924808	intron variant	G/A	0.0752212	0.0961	0.181416	0.1829	assoc w/ MDD (56)
			rs1374324	100997860	intron variant	T/C	0.469027	0.5393	0.314159	0.3131	assoc w/ depression (104)	no assoc w/ MDD (155)
			rs1542179	100978773	upstream variant 2KB	T/C	0.424779	0.3964	0.654867	0.6819	assoc w/ BD w/ seasonal pattern (148)
			rs1561002	100848809	intron variant	C/T	0.039823	0.0756	0.247788	0.2376	assoc w/ MDD (56)
			rs1562313	100970993	nc transcript variant, synonymous codon	A/G	0.2256	0.3033	0.243363	0.2256	assoc w/ BD w/ seasonal pattern (148)	no assoc w/ MDD (155)
			rs2305159	100974981	intron variant	T/G	0.433628	0.3941	0.659292	0.6849	assoc w/ BD w/ seasonal pattern (148)
			rs2305160	100974842	intron variant, missense, nc transcript variant (??)	T/C	0.0265487	0.0651	0.29646	0.33	assoc w/ inc death in HCC (p28)
			rs34705978	100925410	intron variant	T/C	-	0.0938	-	0.0938	assoc w/ MDD in fem (16); assoc w/ MDD (56)
			rs4851377	100905804	intron variant	T/C	0.429204	0.4123	0.548673	0.5408	assoc w/ MDD (16)
			rs6722909	100844633	intron variant	G/A	0.025	0.0567	0.216667	0.2356	assoc w/ MDD (56)
			rs6738097	100962080	intron variant	C/T	0.285714	0.3003	0.165179	0.1431	assoc w/ BD w/ seasonal pattern (148)
			rs6740935	100889961	intron variant	A/G	0.39823	0.4092	0.393805	0.3897	assoc w/ MDD (56)
			rs732375	100930197	intron variant	A/T	0.115044	0.1067	0.138393	0.1521	assoc w/ MDD (56)
			rs7557936	100843984	intron variant	A/T	0.025	0.0567	0.216667	0.2366	assoc w/ MDD (56)
			rs7580771	100811657		G/T	0.181416	0.2784	0.831858	0.8191	assoc w/ MDD (56)
			S471L	?	?	?	?	?	?	?	assoc w/ SAD (111, 125)
			rs17025005									no assoc w/ MDD (155)
			rs6543004									no assoc w/ MDD (155)
nuclear receptor subfamily 1 group D member 1	NR1D1; REV-ERBa	17q11.2	rs2314339	40096959	intron variant	T/C	0.30531	0.3109	0.128319	0.1441	assoc w/ MDD (56)	no assoc w/ MDD (155)
			rs2071427									no assoc w/ MDD (155)
			rs2269457									no assoc w/ MDD (155)
			rs12941497									no assoc w/ BD (178)
			rs939347									no assoc w/ BD (178)
period circadian clock 1	PER1	17p13.1	rs2585405									no assoc w/ MDD (155)
period circadian clock 2	PER2	2q37.3	rs10462023	238275940	intron variant	A/G	0.00833333	0.0393	0.389381	0.3628	assoc w/ MDD (104)	no assoc w/ MDD (155); no assoc w/ psychosis (36)
			rs10870	202774142			-	-	-	-	assoc w/ SAD (111)
			rs2304672	238277948	utr variant 5 prime	G/C	0.0929204	0.1059	0.106195	0.0944	assoc w/ MDD (104)	no assoc w/ MDD (155)
			rs3739064	238267745	intron variant	G/A	0.114035	0.1203	0.2	0.2465	assoc w/ MDD (104)	no assoc w/ MDD (155)
			rs55694368	238409051		T/G	-	0.0023	-	0.1143	assoc w/ morning chronotype (138)
			rs6431590	238256487	intron variant	A/G	0.261062	0.2821	0.672566	0.6571	assoc w/ MDD (104)	no assoc w/ MDD (155)
			rs934945	238246412	missense	A/G	0	0.0083	0.159292	0.1789	assoc w/ winter depression (104)	no assoc w/ psychosis (36)
			rs4663868									no assoc w/ MDD (155)
			rs2304669									no assoc w/ MDD (155)
			rs2304674									no assoc w/ MDD (155)
			S662G	?	?	?	?	?	?	?		no assoc w/ BD (205)
period circadian clock 3	PER3	1p36.23	647 Val/Gly	?	?	?	?	?	?	?	assoc w/ SAD (125)
			rs10462018	7819567	intron variant	T/C	0.176991	0.1649	0.200893	0.1561	assoc w/ MDD (56)
			rs11121022	7776599		C/A	-	0.1513	-	0.3946	assoc w/ morning chronotype (138)
			rs17031614		syn codon	A/G	-	0.0076	-	0.0189	assoc w/ MDD (16)
			rs228642	7803233	intron variant	T/C	0.340708	0.3313	0.535398	0.5577	weak assoc w/ MDD (66)
			rs228652	7848828	dtr variant; intron of UTS2	T/C	0.163717	0.1868	0.216814	0.2545	assoc w/ MDD (56)
			rs228697		missense	G/C	0	0.0098	0.05	0.0964	assoc w/ MDD in fem (16)
			rs2640908								assoc w/ inc survival of HCC pts (p27)
			rs2859387	7827188	synonymous codon	G/A	-	0.4667	-	0.6282	weak assoc w/ BD (198)	no assoc w/ BD (155)
			rs4908694	7790838	intron variant	T/C	0.128319	0.1241	0.199115	0.1551	assoc w/ MDD (56)
			rs57875989		cds indel; intron variant	VNTR	-	-	-	-	assoc w/ sx s/t dec sleep (13); assoc w/ dec sleep quality s/p trauma (26); weak assoc w/ cortisol secretion (55); weak assoc w/ pospartum depression; assoc w/ inc IL-6 lvls (101); assoc w/ BD-1 (151); weak assoc w/ age of onset of BD (180)	no assoc w/ abnl menstruation (16); no assoc w/ cluster headache (p15); no assoc w/ schizophrenia (151)
			rs10462021									no assoc w/ MDD (155)
			rs2640909									no assoc w/ MDD (155)
RAR related orphan receptor A	RORA	15q22.2	rs17270188	60507710	intron variant	G/A	0.00884956	0.0204	0.362832	0.4046	assoc w/ MDD (56)
			rs2414680	60719072	intron variant	G/A	0.21875	0.2239	0.247788	0.2833	assoc w/ MDD (56)
			rs11632098	60855305	intron variant, upstream variant 2KB	T/C	0.308333	0.329	0.0666667	0.0855	assoc w/ MDD (56); assoc w/ inc depressive sx (140)
			rs4578590	60996954	intron variant	T/C	-	0.1694	-	0.2773	assoc w/ MDD (56)
			rs16943472	61001313	intron variant	C/G	0.241667	0.2731	0.116667	0.1332	assoc w/ MDD (56)
			rs4775351	61042932	intron variant	T/C	0.455752	0.4864	0.831858	0.831	assoc w/ MDD (56)
			rs782924	61111172	intron variant	T/G	0.159292	0.2322	0.0892857	0.0954	assoc w/ MDD (56)
			rs8040366	61237466		C/G	0.175	0.2194	0.766667	0.7306	assoc w/ MDD (56)
			rs12912233	60974897	intron variant	T/C	0.191667	0.211	0.433333	0.4573	assoc w/ epilepsy (37); assoc w/ depression (141, 142)
			rs17303244		intron	C/T	0.12931	0.1233	0.0267857	0.0736	assoc w/ fear factor (8)
			rs8042129	94842670		A/G	-	0.039	-	0.261	inc risk of PTSD sx (9a)
			rs8042149	60832754	intron	G/T	0.177	0.1929	0.575221	0.5636	sig assoc w/ PTSD (9, 9a)	no assoc w/ PTSD (7)
			rs893290	61190958	intron	G/T	0.1106	0.143	0	0	inc risk of PTSD (6)
			rs4774370	60601232		C/T	0.0221239	0.0303	0.146018	0.1988	assoc w/ depression (98)
			rs8027829	60881672	intron variant, upstream variant 2KB	G/A	0.358407	0.3268	0.5625	0.5557	assoc w/ depression (98)
			rs4774388	61174799	intron variant	C/T	0.269912	0.2466	0.172566	0.1541	assoc w/ depression (98); assoc w/ BD (207)
			rs2028122	60549076	intron variant	G/A	0.163717	0.1467	0.623894	0.6014	assoc w/ depression + winter depression (104)	no assoc w/ MDD (155)
			rs12914584	60525887	intron variant	G/T	0.441964	0.4675	0.245536	0.2575	assoc w/ winter depression (104)
			rs893287	61102033	intron variant	A/G	0.460177	0.4002	0.445946	0.4066	assoc w/ winter depression (104)
			rs4775340	60975553	intron variant	A/G	0.123894	0.1702	0.442478	0.4165	assoc w/ depression (141, 142)
			rs8028646	60918990	intron variant	A/T	0.486726	0.4682	0.3125	0.2724	assoc w/ depression (142)	no assoc w/ despression (141)
			rs8023563	60918056	intron variant	A/T	0.477477	0.4917	0.689189	0.7396	assoc w/ depression (142)	no assoc w/ despression (141)
			rs8033151	60919263	intron variant	A/G	0.486607	0.4667	0.314159	0.2624	assoc w/ depression (142)
			rs2128166	60920063	intron variant	G/A	0.513274	0.4962	0.40708	0.3469	assoc w/ depression (142)
			rs11071568	60919472	intron variant	C/T	0.486726	0.472	0.401786	0.3469	assoc w/ depression (142)
			rs4264335	60920775	intron variant	A/G	0.513274	0.497	0.401786	0.3469	assoc w/ depression (142)
			rs4638513	60921418	intron variant	A/G	0.457627	0.4803	0.612069	0.6521	assoc w/ depression (142)
			rs4547277	60921792	intron variant	G/A	0.486726	0.4614	0.409091	0.3479	assoc w/ depression (142)
			rs4775319	60921365	intron variant	A/G	0.460177	0.4811	0.59292	0.6521	assoc w/ depression (142)
			rs1482051	60922755	intron variant	A/G	0.211864	0.239	0.415254	0.3698	assoc w/ depression (142)
			rs12906588	60927397	intron variant	G/T	0.481132	0.4917	0.574074	0.6342	assoc w/ depression (142)
			rs7175830	60983314	intron variant	G/T	0.0517241	0.087	0.351852	0.2843	assoc w/ depression (142)
			rs1949752	60984884	intron variant	G/A	0.0752212	0.0862	0.290179	0.2803	assoc w/ depression (142)
			rs809736	61037589	intron variant	G/A	0.09375	0.0658	0.245536	0.2435	assoc w/ response to antidepressants (143)
			rs782931	61116504	intron variant	G/A	0.39823	0.3487	0.628319	0.5994	assoc w/ BD (154)
			rs8041381	60570763	intron variant	A/G	0.230089	0.2882	0.69469	0.6571	assoc w/ BD (207)
			rs11632600	60581471	intron variant	T/G	0.025	0.034	0.191667	0.17	assoc w/ BD (207)
			rs75981965	60626292	intron variant	C/T	-	0	-	0.005	assoc w/ BD (207)
			rs339998	60655564	intron variant, nc transcript variant	T/C	0.300885	0.298	0.424107	0.4304	assoc w/ BD (207)
			rs2553236	60694373	intron variant	G/A	0.402655	0.3994	0.352679	0.3161	assoc w/ BD (207)
			rs13329238	60706648	intron variant, upstream variant 2KB	C/A	0.464602	0.4569	0.420354	0.3976	assoc w/ BD (207)
			rs17237353	60728848	intron variant	A/G	0	0.0008	0	0	assoc w/ BD (207)
			rs1020729	60752873	intron variant	T/C	0.423729	0.4917	0.333333	0.3966	assoc w/ BD (207)
			rs1020730	60756379	intron variant	T/C	0.475	0.3805	0.158333	0.1451	assoc w/ BD (207)
			rs12900122	60763212	intron variant, nc transcript variant	T/C	0.5	0.4334	0.166667	0.1461	assoc w/ BD (207)
			rs8025689	60767062	intron variant	C/G	0.384956	0.3661	0.15625	0.1531	assoc w/ BD (207)
			rs9302215	60768168	intron variant	T/C	0.283186	0.2852	0.376106	0.4056	assoc w/ BD (207)
			rs1482057	60772552	intron variant	T/G	0.252212	0.2451	0.209821	0.2087	assoc w/ BD (207)
			rs11639084	60774317	intron variant	T/C	0.475	0.4312	0.159292	0.1412	assoc w/ BD (207)
			rs12594188	60775606	intron variant	C/T	0.230089	0.2504	0.49115	0.4791	assoc w/ BD (207)
			rs10519067	60776148	intron variant	A/G	0.491667	0.3949	0.158333	0.1352	assoc w/ BD (207)
			rs11071557	60776755	intron variant	C/T	0.424107	0.3797	0.157658	0.1412	assoc w/ BD (207)
			rs11071558	60777222	intron variant	G/A	0.491379	-	-	0.146552	assoc w/ BD (207)
			rs922781	60778145	intron variant	G/C	0.3	0.3109	0.458333	0.4463	assoc w/ BD (207)
			rs1963497	60779592	intron variant	A/C	0.333333	0.267	0.1875	0.1829	assoc w/ BD (207)
			rs17270446	60781603	intron variant	G/C	0.0333333	0.056	0.333333	0.334	assoc w/ BD (207)
			rs877228	60784392	intron variant	T/C	0.265487	0.3457	0.468468	0.4841	assoc w/ BD (207)
			rs16943117	60786637	intron variant	T/C	0.341667	0.2625	0.208333	0.1809	assoc w/ BD (207)
			rs12915776	60787178	intron variant	A/G	0.269912	0.2375	0.190265	0.1809	assoc w/ BD (207)
			rs6494227	60813919	intron variant	C/A	0.116667	0.0998	0.0166667	0.0437	assoc w/ BD (207)
			rs79610262	60814261	intron variant	T/C	-	0.0998	-	0.0437	assoc w/ BD (207)
			rs78507043	60822013	intron variant	C/A	0.0583333	-	0.449153	-	assoc w/ BD (207)
			rs16943172	60825666	intron variant	T/C	0.207965	0.2141	0.125	0.16	assoc w/ BD (207)
			rs75084363	60853672	intron variant, upstream variant 2KB	G/A	-	0.0053	-	0.0775	assoc w/ BD (207)
			rs8041466	60863129	intron variant, nc transcript variant	T/C	0.3125	0.3245	0.357143	0.3091	assoc w/ BD (207)
			rs11631432	60882149	intron variant, upstream variant 2KB	T/C	0.159292	0.1687	0.451327	0.505	assoc w/ BD (207)
			rs2414686	60902151	intron variant	A/G	0.310811	0.3026	0.346847	0.3728	assoc w/ BD (207)
			rs12910281	60903550	intron variant	C/T	-	0.4115	-	0.4831	assoc w/ BD (207)
			rs2899664	60908551	intron variant	A/G	0.261062	0.2912	0.424779	0.4036	assoc w/ BD (207)
			rs11855147	60910101	intron variant	C/T	0.181416	0.1649	0.00446429	0.001	assoc w/ BD (207)
			rs79995443	60932100	intron variant	C/A	-	0.0023	-	0.0487	assoc w/ BD (207)
			rs72752802	60978108	intron variant	A/C	-	0.0772	-	0.3588	assoc w/ BD (207)
			rs74687025	61032626	intron variant	G/A	-	0	-	0	assoc w/ BD (207)
			rs4775350	61041054	intron variant	C/T	-	0.0817	-	0.0358	assoc w/ BD (207)
			rs782908	61086411	intron variant	A/G	0.284483	0.1899	0.161017	0.164	assoc w/ BD (207)
			rs76824799	61092805	intron variant	T/C	-	0	-	0	assoc w/ BD (207)
			rs34720147	61206507	intron variant	T/C	-	0.1263	-	0.4016	assoc w/ BD (207)
			rs11631786	61219962	intron variant, nc transcript variant	C/T	0.283333	0.2958	0.15	0.1471	assoc w/ BD (207)
RAR related orphan receptor B	RORB	9q22	rs1157358	74623944	intron variant	T/C	-	0.4213	0.172727	0.1481	assoc w/ BD (177)	no assoc w/ BD (155)
			rs7022435	74629537	intron variant	A/G	-	0.1778	0.214286	0.2048	assoc w/ BD (177)	no assoc w/ BD (155)
			rs3750420	74634466	intron variant	T/C	0.181416	0.1619	0.327434	0.2982	assoc w/ BD (177)	no assoc w/ BD (155)
			rs3903529	74649312	intron variant	A/T	0.115044	0.1112	0.216814	0.2386	assoc w/ BD (177)	no assoc w/ BD (155)
TEF, PAR bZIP transcription factor	TEF	22q13.2	rs738499	41381096	intron variant,upstream variant 2KB	G/T	0.116667	0.1248	0.318584	0.3012	assoc w/ MDD (45); assoc w/ sleep disturbances in PD (72); assoc w/ depressive sx (94)	no assoc w/ MDD (155)
			rs5758324	41391946	intron variant	G/T	0.166667	0.2421	0.783333	0.7604	assoc w/ MDD (56)
timeless circadian clock	TIMELESS	12q13.3	rs7486220	56443632	intron variant	A/G	0.0438597	0.09	0.385965	0.3887	assoc w/ depression (98)
			rs2291738	56421497	intron variant	G/A	0.119469	0.143	0.517699	0.4881	assoc w/ depression (98); weak assoc w/ BD (198)	no assoc w/ BD 9155)
			rs2291739	56420869	missense	T/C	0.327434	0.3124	0.533333	0.5636	assoc w/ depression (98); assoc w/ violent + multiple suicide attempts (149)
			rs1082214	56452706	(intron variant for MIP)	A/G	0.150442	0.1551	0.0663717	0.0746	assoc w/ depression (98)
			rs11171856	56448035	intron variant	T/C	0.420354	0.4092	0.473451	0.4573	assoc w/ violent suicide attempts (149)
			rs774045	56444961	intron variant	A/G	0.0486726	0.0522	0.0663717	0.0746	assoc w/ BD (154)
			rs2279665	56433910	synonymous codon	G/C	0.30531	0.3495	0.451327	0.4503	weak assoc w/ BD (198)	no assoc w/ BD (155)
			rs774026	56428214	intron variant	G/A	-	0.2269	-	0.4503		no assoc w/ BD (155)
vasoactive intestinal peptide	VIP	6q25	rs17083008	152746792		G/A	0.441667	0.4039	0.808333	0.8082	assoc w/ BD (100)	no assoc w/ MDD (155)
			rs9479402	152814204		C/T	0.0982143	0.1006	0.0176991	0.0109	assoc w/ morning chronotype (138)
vasoactive intestinal peptide receptor 2	VIPR2	7q36.3	rs885861	159028856	nc transcript variant, utr variant 3 prime	T/C	0.0486726	0.0666	0.59292	0.5229	assoc w/ MDD + BD (100)	no assoc w/ MDD (155)

## Sheet: Tier Categories
		SNP				MAF				FINDINGS (ref #)
ABBREV	LOCATION	#	POSITION	TYPE	ALLELE (min/maj)	HapMap-YRI	1000G-AFR	HapMap-CEU	1000G-EUR	POSITIVE	NEGATIVE	Tier
ARNTL; BMAL1	11p15	rs1481892	13280374	intron variant	G/C	0.446903	0.444	0.725664	0.7266	assoc w/ anxious + hyperthymic temp (156); weak assoc w/ BD (198)	no assoc w/ BD (155)	1		Tier	#
ARNTL; BMAL1	11p15	rs7107287	13291422	intron variant	T/G	0.199115	0.239	0.238938	0.2445	assoc w/ anxious temp (156); weak assoc w/ BD (198)	no assoc w/ BD (155)	1		1	19
ARNTL; BMAL1	11p15	rs1982350	13328584	intron variant	C/T	0.425	0.4939	0.425	0.6471	assoc w/ depression (98); weak assoc w/ BD (198)	no assoc w/ BD (155)	1		2	98
ARNTL; BMAL1	11p15	rs2290036	13358241	intron variant	C/T	0.292035	0.3374	0.0929204	0.1014	assoc w/ psychotic pts (36); assoc w/ depression + winter depression (104)	no assoc w/ MDD (155)	1		3	24
ARNTL; BMAL1	11p15	rs3789327	13363769	intron variant,nc transcript variant	T/C	0.348214	0.3389	0.544248	0.5258	assoc w/ MDD (44); assoc w/ BD (188)	no assoc w/ BD (147)	1		4	63
ARNTL; BMAL1	11p15	rs11022778	13369313	intron variant	G/T	0.176991	0.1838	0.323009	0.339	assoc w/ MDD, appetite changes (44); assoc w/ age at first suicide attempt (149)		1			204
CLOCK	4q12	rs534654	55424053	downstream variant; intron of TMEM165	T/C	0.172566	0.2012	0.172566	0.1918	assoc w/ violent suicide attempts (149); weak assoc w/ BD (184)	no assoc w/ BD (155)	1
CLOCK	4q12	rs1801260	55435202	intron variant	C/T	0.163717	0.152	0.261062	0.3052	assoc w/ MDD in males (16); assoc w/ abnl menstruation (25); assoc w/ BD (30, 174); assoc w/ SAD (31); assoc w/ appetite disturbance (44); assoc w/ MDD (56); assoc w/ chronotype (94); assoc w/ evening activity (115, 124); assoc w/ insomnia during depression tx (119); assoc w/ insomnia w/ MDD + BD (194)	no assoc w/ MDD (61, 66, 120, 127, 155, 167, 179); no assoc w/ mood disorders (90); no assoc w/ sleep disturbances in MDD (95); no assoc w/ depressive relapse after tx (117); no assoc w/ BD (120, 167, 179)	1
CLOCK	4q12	rs11932595	55457430	intron variant	G/A	0.370536	0.379	0.40625	0.4235	assoc w/ sleep quality (47); assoc w/ sleep duration (99)	no assoc w/ depressive sx (47); no assoc w/ sleep duration (p20)	1
CRY1	12q23-q24.1	rs2287161	55535530	downstream variant (upstream variant of MTERF2)	C/G	0.391667	0.3601	0.482456	0.5507	assoc w/ MDD (45); assoc w/ MDD BD (100)	no assoc w/ dysthymia (52); no assoc w/ MDD (155)	1
NPAS2	2q11.2	rs11123857	100987350	intron variant	G/A	0.411504	0.3691	0.265487	0.2584	assoc w/ MDD + BD (100); weak assoc w/ BD (201)	no assoc w/ MDD + BD (155)	1
RORA	15q22.2	rs11632098	60855305	intron variant, upstream variant 2KB	T/C	0.308333	0.329	0.0666667	0.0855	assoc w/ MDD (56); assoc w/ inc depressive sx (140)		1
RORA	15q22.2	rs12912233	60974897	intron variant	T/C	0.191667	0.211	0.433333	0.4573	assoc w/ epilepsy (37); assoc w/ depression (141, 142)		1
RORA	15q22.2	rs8042149	60832754	intron	G/T	0.177	0.1929	0.575221	0.5636	sig assoc w/ PTSD (9, 9a)	no assoc w/ PTSD (7)	1
RORA	15q22.2	rs4774388	61174799	intron variant	C/T	0.269912	0.2466	0.172566	0.1541	assoc w/ depression (98); assoc w/ BD (207)		1
RORA	15q22.2	rs4775340	60975553	intron variant	A/G	0.123894	0.1702	0.442478	0.4165	assoc w/ depression (141, 142)		1
TEF	22q13.2	rs738499	41381096	intron variant,upstream variant 2KB	G/T	0.116667	0.1248	0.318584	0.3012	assoc w/ MDD (45); assoc w/ sleep disturbances in PD (72); assoc w/ depressive sx (94)	no assoc w/ MDD (155)	1
TIMELESS	12q13.3	rs2291738	56421497	intron variant	G/A	0.119469	0.143	0.517699	0.4881	assoc w/ depression (98); weak assoc w/ BD (198)	no assoc w/ BD 9155)	1
TIMELESS	12q13.3	rs2291739	56420869	missense	T/C	0.327434	0.3124	0.533333	0.5636	assoc w/ depression (98); assoc w/ violent + multiple suicide attempts (149)		1
ARNTL; BMAL1	11p15	rs747601	13253006		A/T	0.566372	0.4796	0.261062	0.2555	assoc w/ BD (71)		2
ARNTL; BMAL1	11p15	rs10766075	13297040	intron variant	T/C	0.12069	0.2179	0.233333	0.2445	assoc w/ sleep disturbances (44)		2
ARNTL; BMAL1	11p15	rs4757142	13304148	intron variant	A/G	0.236607	0.1762	0.615044	0.6113	weak assoc w/ BD (198)	no assoc w/ BD (155)	2
ARNTL; BMAL1	11p15	rs7396943	13307432	intron variant	C/G	0.4	0.472	0.291667	0.3767	assoc w/ age at first suicide attempt (149)		2
ARNTL; BMAL1	11p15	rs6486121	13334223	intron variant	T/C	0.310811	0.3986	0.676991	0.6571	assoc w/ depression (98)		2
ARNTL; BMAL1	11p15	rs969485	13381496	intron variant,upstream variant 2KB	G/A	0.5	0.4887	0.283186	0.2803	assoc w/ depression (98)		2
ARNTL; BMAL1	11p15	rs2290035	13386224	intron variant	A/T	0.245763	0.3041	0.508333	0.5716	assoc w/ SAD (111)		2
CLOCK	4q12	rs10462028	55432133	intron variant	A/G	0.163717	0.1558	0.309735	0.3499	assoc w/ MDD (100)	no assoc w/ MDD (155)	2
CLOCK	4q12	rs3805148	55440643	intron variant	C/A	0.166667	0.1725	0.366667	0.3429	assoc w/ violent suicide attempts (149)	no assoc w/ MDD (155)	2
CLOCK	4q12	rs3736544	55443825	intron variant	A/G	0.208333	0.2511	0.35	0.3499	assoc w/ response to SSRI in MDD pts (106)	no assoc w/ MDD (61, 155, 167, 179); no assoc w/ BD (167, 179)	2
CLOCK	4q12	rs2412646	55452605	intron variant	C/T	0.325	0.3238	0.65	0.6481	assoc w/ comorbid MDD + AUD (97)		2
CLOCK	4q12	rs11240	55453183	downstream variant 500B	G/C	0.158333	0.1513	0.275	0.3052	assoc w/ comorbid MDD + AUD (97)		2
CLOCK	4q12	rs2412648	55454900	intron variant	G/T	0.166667	0.1604	0.331858	0.2982	assoc w/ comorbid MDD + AUD (97)	no assoc w/ MDD (155)	2
CLOCK	4q12	rs4340844	55462689	intron variant	C/A	0.166667	0.1725	0.375	0.3429	weak assoc w/ BD (184)	no assoc w/ BD (155)	2
CLOCK	4q12	rs3805151	55470874	intron variant	C/T	0.172566	0.1725	0.380531	0.3429	assoc w/ comorbid MDD + AUD (97)		2
CLOCK	4q12	rs12649507	55514317	intron variant	A/G	0.166667	0.1687	0.331858	0.2982	assoc w/ sleep duration (99)	no assoc w/ sleep duration (p20)	2
CLOCK	4q12	rs6850524	55515830	intron variant	G/C	0.313559	0.3177	0.55	0.5825	weak assoc w/ BD (184)	no assoc w/ BD (155)	2
CSNK1E	22q13.1	rs135745	38287631		C/G	0.384956	0.3956	0.561947	0.5249	assoc w/ depression (98)		2
NPAS2	2q11.2	rs11674199	100941104	intron variant	A/G	0.331858	0.3132	0.380531	0.339	assoc w/ ADHD (71)		2
NPAS2	2q11.2	rs12622050	100962992	intron variant	A/G	0.292035	0.3192	0.256637	0.2376	assoc w/ BD w/ seasonal pattern (148)		2
NPAS2	2q11.2	rs13025524	100933719	intron variant	A/G	0.207965	0.2375	0.353982	0.327	weak assoc w/ BD (201)	no assoc w/ BD (155)	2
NPAS2	2q11.2	rs13026599	100924808	intron variant	G/A	0.0752212	0.0961	0.181416	0.1829	assoc w/ MDD (56)		2
NPAS2	2q11.2	rs1374324	100997860	intron variant	T/C	0.469027	0.5393	0.314159	0.3131	assoc w/ depression (104)	no assoc w/ MDD (155)	2
NPAS2	2q11.2	rs1542179	100978773	upstream variant 2KB	T/C	0.424779	0.3964	0.654867	0.6819	assoc w/ BD w/ seasonal pattern (148)		2
NPAS2	2q11.2	rs1562313	100970993	nc transcript variant, synonymous codon	A/G	0.2256	0.3033	0.243363	0.2256	assoc w/ BD w/ seasonal pattern (148)	no assoc w/ MDD (155)	2
NPAS2	2q11.2	rs2305159	100974981	intron variant	T/G	0.433628	0.3941	0.659292	0.6849	assoc w/ BD w/ seasonal pattern (148)		2
NPAS2	2q11.2	rs4851377	100905804	intron variant	T/C	0.429204	0.4123	0.548673	0.5408	assoc w/ MDD (16)		2
NPAS2	2q11.2	rs6738097	100962080	intron variant	C/T	0.285714	0.3003	0.165179	0.1431	assoc w/ BD w/ seasonal pattern (148)		2
NPAS2	2q11.2	rs6740935	100889961	intron variant	A/G	0.39823	0.4092	0.393805	0.3897	assoc w/ MDD (56)		2
NPAS2	2q11.2	rs732375	100930197	intron variant	A/T	0.115044	0.1067	0.138393	0.1521	assoc w/ MDD (56)		2
NPAS2	2q11.2	rs7580771	100811657		G/T	0.181416	0.2784	0.831858	0.8191	assoc w/ MDD (56)		2
NR1D1; REV-ERBa	17q11.2	rs2314339	40096959	intron variant	T/C	0.30531	0.3109	0.128319	0.1441	assoc w/ MDD (56)	no assoc w/ MDD (155)	2
PER2	2q37.3	rs2304672	238277948	utr variant 5 prime	G/C	0.0929204	0.1059	0.106195	0.0944	assoc w/ MDD (104)	no assoc w/ MDD (155)	2
PER2	2q37.3	rs3739064	238267745	intron variant	G/A	0.114035	0.1203	0.2	0.2465	assoc w/ MDD (104)	no assoc w/ MDD (155)	2
PER2	2q37.3	rs6431590	238256487	intron variant	A/G	0.261062	0.2821	0.672566	0.6571	assoc w/ MDD (104)	no assoc w/ MDD (155)	2
PER3	1p36.23	rs10462018	7819567	intron variant	T/C	0.176991	0.1649	0.200893	0.1561	assoc w/ MDD (56)		2
PER3	1p36.23	rs228642	7803233	intron variant	T/C	0.340708	0.3313	0.535398	0.5577	weak assoc w/ MDD (66)		2
PER3	1p36.23	rs228652	7848828	dtr variant; intron of UTS2	T/C	0.163717	0.1868	0.216814	0.2545	assoc w/ MDD (56)		2
PER3	1p36.23	rs4908694	7790838	intron variant	T/C	0.128319	0.1241	0.199115	0.1551	assoc w/ MDD (56)		2
RORA	15q22.2	rs2414680	60719072	intron variant	G/A	0.21875	0.2239	0.247788	0.2833	assoc w/ MDD (56)		2
RORA	15q22.2	rs16943472	61001313	intron variant	C/G	0.241667	0.2731	0.116667	0.1332	assoc w/ MDD (56)		2
RORA	15q22.2	rs4775351	61042932	intron variant	T/C	0.455752	0.4864	0.831858	0.831	assoc w/ MDD (56)		2
RORA	15q22.2	rs782924	61111172	intron variant	T/G	0.159292	0.2322	0.0892857	0.0954	assoc w/ MDD (56)		2
RORA	15q22.2	rs8040366	61237466		C/G	0.175	0.2194	0.766667	0.7306	assoc w/ MDD (56)		2
RORA	15q22.2	rs8027829	60881672	intron variant, upstream variant 2KB	G/A	0.358407	0.3268	0.5625	0.5557	assoc w/ depression (98)		2
RORA	15q22.2	rs2028122	60549076	intron variant	G/A	0.163717	0.1467	0.623894	0.6014	assoc w/ depression + winter depression (104)	no assoc w/ MDD (155)	2
RORA	15q22.2	rs12914584	60525887	intron variant	G/T	0.441964	0.4675	0.245536	0.2575	assoc w/ winter depression (104)		2
RORA	15q22.2	rs893287	61102033	intron variant	A/G	0.460177	0.4002	0.445946	0.4066	assoc w/ winter depression (104)		2
RORA	15q22.2	rs8028646	60918990	intron variant	A/T	0.486726	0.4682	0.3125	0.2724	assoc w/ depression (142)	no assoc w/ despression (141)	2
RORA	15q22.2	rs8023563	60918056	intron variant	A/T	0.477477	0.4917	0.689189	0.7396	assoc w/ depression (142)	no assoc w/ despression (141)	2
RORA	15q22.2	rs8033151	60919263	intron variant	A/G	0.486607	0.4667	0.314159	0.2624	assoc w/ depression (142)		2
RORA	15q22.2	rs2128166	60920063	intron variant	G/A	0.513274	0.4962	0.40708	0.3469	assoc w/ depression (142)		2
RORA	15q22.2	rs11071568	60919472	intron variant	C/T	0.486726	0.472	0.401786	0.3469	assoc w/ depression (142)		2
RORA	15q22.2	rs4264335	60920775	intron variant	A/G	0.513274	0.497	0.401786	0.3469	assoc w/ depression (142)		2
RORA	15q22.2	rs4638513	60921418	intron variant	A/G	0.457627	0.4803	0.612069	0.6521	assoc w/ depression (142)		2
RORA	15q22.2	rs4547277	60921792	intron variant	G/A	0.486726	0.4614	0.409091	0.3479	assoc w/ depression (142)		2
RORA	15q22.2	rs4775319	60921365	intron variant	A/G	0.460177	0.4811	0.59292	0.6521	assoc w/ depression (142)		2
RORA	15q22.2	rs1482051	60922755	intron variant	A/G	0.211864	0.239	0.415254	0.3698	assoc w/ depression (142)		2
RORA	15q22.2	rs12906588	60927397	intron variant	G/T	0.481132	0.4917	0.574074	0.6342	assoc w/ depression (142)		2
RORA	15q22.2	rs7175830	60983314	intron variant	G/T	0.0517241	0.087	0.351852	0.2843	assoc w/ depression (142)		2
RORA	15q22.2	rs1949752	60984884	intron variant	G/A	0.0752212	0.0862	0.290179	0.2803	assoc w/ depression (142)		2
RORA	15q22.2	rs809736	61037589	intron variant	G/A	0.09375	0.0658	0.245536	0.2435	assoc w/ response to antidepressants (143)		2
RORA	15q22.2	rs782931	61116504	intron variant	G/A	0.39823	0.3487	0.628319	0.5994	assoc w/ BD (154)		2
RORA	15q22.2	rs8041381	60570763	intron variant	A/G	0.230089	0.2882	0.69469	0.6571	assoc w/ BD (207)		2
RORA	15q22.2	rs339998	60655564	intron variant, nc transcript variant	T/C	0.300885	0.298	0.424107	0.4304	assoc w/ BD (207)		2
RORA	15q22.2	rs2553236	60694373	intron variant	G/A	0.402655	0.3994	0.352679	0.3161	assoc w/ BD (207)		2
RORA	15q22.2	rs13329238	60706648	intron variant, upstream variant 2KB	C/A	0.464602	0.4569	0.420354	0.3976	assoc w/ BD (207)		2
RORA	15q22.2	rs1020729	60752873	intron variant	T/C	0.423729	0.4917	0.333333	0.3966	assoc w/ BD (207)		2
RORA	15q22.2	rs1020730	60756379	intron variant	T/C	0.475	0.3805	0.158333	0.1451	assoc w/ BD (207)		2
RORA	15q22.2	rs12900122	60763212	intron variant, nc transcript variant	T/C	0.5	0.4334	0.166667	0.1461	assoc w/ BD (207)		2
RORA	15q22.2	rs8025689	60767062	intron variant	C/G	0.384956	0.3661	0.15625	0.1531	assoc w/ BD (207)		2
RORA	15q22.2	rs9302215	60768168	intron variant	T/C	0.283186	0.2852	0.376106	0.4056	assoc w/ BD (207)		2
RORA	15q22.2	rs1482057	60772552	intron variant	T/G	0.252212	0.2451	0.209821	0.2087	assoc w/ BD (207)		2
RORA	15q22.2	rs11639084	60774317	intron variant	T/C	0.475	0.4312	0.159292	0.1412	assoc w/ BD (207)		2
RORA	15q22.2	rs12594188	60775606	intron variant	C/T	0.230089	0.2504	0.49115	0.4791	assoc w/ BD (207)		2
RORA	15q22.2	rs10519067	60776148	intron variant	A/G	0.491667	0.3949	0.158333	0.1352	assoc w/ BD (207)		2
RORA	15q22.2	rs11071557	60776755	intron variant	C/T	0.424107	0.3797	0.157658	0.1412	assoc w/ BD (207)		2
RORA	15q22.2	rs922781	60778145	intron variant	G/C	0.3	0.3109	0.458333	0.4463	assoc w/ BD (207)		2
RORA	15q22.2	rs1963497	60779592	intron variant	A/C	0.333333	0.267	0.1875	0.1829	assoc w/ BD (207)		2
RORA	15q22.2	rs877228	60784392	intron variant	T/C	0.265487	0.3457	0.468468	0.4841	assoc w/ BD (207)		2
RORA	15q22.2	rs16943117	60786637	intron variant	T/C	0.341667	0.2625	0.208333	0.1809	assoc w/ BD (207)		2
RORA	15q22.2	rs12915776	60787178	intron variant	A/G	0.269912	0.2375	0.190265	0.1809	assoc w/ BD (207)		2
RORA	15q22.2	rs16943172	60825666	intron variant	T/C	0.207965	0.2141	0.125	0.16	assoc w/ BD (207)		2
RORA	15q22.2	rs8041466	60863129	intron variant, nc transcript variant	T/C	0.3125	0.3245	0.357143	0.3091	assoc w/ BD (207)		2
RORA	15q22.2	rs11631432	60882149	intron variant, upstream variant 2KB	T/C	0.159292	0.1687	0.451327	0.505	assoc w/ BD (207)		2
RORA	15q22.2	rs2414686	60902151	intron variant	A/G	0.310811	0.3026	0.346847	0.3728	assoc w/ BD (207)		2
RORA	15q22.2	rs2899664	60908551	intron variant	A/G	0.261062	0.2912	0.424779	0.4036	assoc w/ BD (207)		2
RORA	15q22.2	rs782908	61086411	intron variant	A/G	0.284483	0.1899	0.161017	0.164	assoc w/ BD (207)		2
RORA	15q22.2	rs11631786	61219962	intron variant, nc transcript variant	C/T	0.283333	0.2958	0.15	0.1471	assoc w/ BD (207)		2
RORB	9q22	rs1157358	74623944	intron variant	T/C	-	0.4213	0.172727	0.1481	assoc w/ BD (177)	no assoc w/ BD (155)	2
RORB	9q22	rs7022435	74629537	intron variant	A/G	-	0.1778	0.214286	0.2048	assoc w/ BD (177)	no assoc w/ BD (155)	2
RORB	9q22	rs3750420	74634466	intron variant	T/C	0.181416	0.1619	0.327434	0.2982	assoc w/ BD (177)	no assoc w/ BD (155)	2
RORB	9q22	rs3903529	74649312	intron variant	A/T	0.115044	0.1112	0.216814	0.2386	assoc w/ BD (177)	no assoc w/ BD (155)	2
TEF	22q13.2	rs5758324	41391946	intron variant	G/T	0.166667	0.2421	0.783333	0.7604	assoc w/ MDD (56)		2
TIMELESS	12q13.3	rs1082214	56452706	(intron variant for MIP)	A/G	0.150442	0.1551	0.0663717	0.0746	assoc w/ depression (98)		2
TIMELESS	12q13.3	rs11171856	56448035	intron variant	T/C	0.420354	0.4092	0.473451	0.4573	assoc w/ violent suicide attempts (149)		2
TIMELESS	12q13.3	rs2279665	56433910	synonymous codon	G/C	0.30531	0.3495	0.451327	0.4503	weak assoc w/ BD (198)	no assoc w/ BD (155)	2
VIP	6q25	rs17083008	152746792		G/A	0.441667	0.4039	0.808333	0.8082	assoc w/ BD (100)	no assoc w/ MDD (155)	2
ARNTL2; BMAL2	12p12.2-p11.2	rs2306074	27402853	intron variant	G/A	0.464602	0.4523	0.362832	0.3181		no assoc w/ comorbid MDD + AUD (97)	3
CLOCK	4q12	rs11133385	55460485	intron variant	A/G	-	0.1687	-	0.2982		no assoc w/ MDD (61, 179); no assoc w/ BD, schizo (179)	3
CLOCK	4q12	rs11735267	55481120	intron variant	C/T	0.211864	0.2526	0.35	0.3499		no assoc w/ MDD (155)	3
CLOCK	4q12	rs11931061	55472626	intron variant	A/G	0.339286	0.3238	0.641593	0.6481		no assoc w/ MDD, BD, schizo (179)	3
CLOCK	4q12	rs11939815	55492116	intron variant	G/T	0.325	0.3238	0.65	0.6481		no assoc w/ MDD (61, 179); no assoc w/ BD, schizo (179)	3
CLOCK	4q12	rs3749474	55434518	intron variant	T/C	0.172566	0.1717	0.380531	0.3429		no assoc w/ MDD (61, 167, 179); no assoc w/ BD (167, 179)	3
CLOCK	4q12	rs4864542	55487920	intron variant	G/C	0.172566	0.1747	0.380531	0.3429		no assoc w/ MDD (155)	3
CLOCK	4q12	rs7660668	55535530	intron variant	C/G	0.158333	0.1513	0.275	0.3052		no assoc w/ MDD (155)	3
CRY2	11p11.2	rs3824872	45884054	(utr of MAPK8IP1)	G/T	0.21875	0.2262	0.738938	0.7485		no assoc w/ dysthymia (52); no assoc w/ rapid cycling in BD (85)	3
CRY2	11p11.2	rs7123390	45869867	intron variant	A/G	0.128319	0.1263	0.28125	0.2545		no assoc w/ psychosis (36); no assoc w/ dysthymia (52)	3
CRY2	11p11.2	rs10838527	45881643	utr variant 3 prime	G/A	0.265487	0.2564	0.138393	0.1163		no assoc w/ psychosis (36); no assoc w/ dysthymia (52)	3
CRY2	11p11.2	rs1554338	45885279	(utr of MAPK8IP1)	G/A	0.358407	0.3593	0.0663717	0.0616		no assoc w/ MDD (155)	3
CSNK1E	22q13.1	rs1997644	38319217	intron variant	A/G	0.234513	0.2231	0.473214	0.506		no assoc w/ MDD (155)	3
NR1D1; REV-ERBa	17q11.2	rs2071427									no assoc w/ MDD (155)	3
NR1D1; REV-ERBa	17q11.2	rs2269457									no assoc w/ MDD (155)	3
NR1D1; REV-ERBa	17q11.2	rs12941497									no assoc w/ BD (178)	3
NR1D1; REV-ERBa	17q11.2	rs939347									no assoc w/ BD (178)	3
PER1	17p13.1	rs2585405									no assoc w/ MDD (155)	3
PER2	2q37.3	rs4663868									no assoc w/ MDD (155)	3
PER2	2q37.3	rs2304669									no assoc w/ MDD (155)	3
PER2	2q37.3	rs2304674									no assoc w/ MDD (155)	3
PER2	2q37.3	S662G	?	?	?	?	?	?	?		no assoc w/ BD (205)	3
PER3	1p36.23	rs10462021									no assoc w/ MDD (155)	3
PER3	1p36.23	rs2640909									no assoc w/ MDD (155)	3
ARNTL; BMAL1	11p15	rs70965440	13308272	intron variant, upstream variant 2KB	G/T	-	0.0109	-	0.0109	assoc w/ MDD (16)		4
ARNTL; BMAL1	11p15	rs4757144	13309679	intron variant, upstream variant 2KB	A/G	0.0221239	0.0477	0.615044	0.5875	assoc w/ MDD (56)		4
ARNTL; BMAL1	11p15	rs895682	13323685	intron variant	A/G	-	0.0492	-	0	weak assoc w/ BD (198)	no assoc w/ BD (155)	4
ARNTL; BMAL1	11p15	rs3816358	13369925	intron variant	T/G	0.00847458	0.0219	0.0940171	0.0895	assoc w/ winter depression (104)		4
CLOCK	4q12	rs12504300	55482360	intron variant	C/G	0.00833333	0.0234	0.291667	0.2515		no assoc w/ MDD (155)	4
CLOCK	4q12	rs12648271	55501955	intron variant	C/G	0.00847458	0.0257	0.291667	0.2535		no assoc w/ MDD (155)	4
CRY1	12q23-q24.1	rs10861688	107000270	intron variant	T/C	0.0353982	0.0378	0.168142	0.1789	assoc w/ MDD (56); assoc w/ depressive sx in BD pts (206)		4
CRY1	12q23-q24.1	rs11113181	107074483	intron variant, upstream variant 2KB	G/A	0.0223214	0.0174	0.163717	0.1769	assoc w/ MDD (56)		4
CRY1	12q23-q24.1	rs11113179	107059007	intron variant	T/C	0.00442478	0.0068	0.119469	0.0775		no assoc w/ dysthymia (52)	4
CRY2	11p11.2	rs7121611	45842591		A/T	0.0309734	0.0386	0.469027	0.493	assoc w/ dysthymia (52)		4
CRY2	11p11.2	rs7945565	45857441	intron variant	G/A	0.0309734	0.0386	0.459459	0.494	assoc w/ dysthymia (52)		4
CRY2	11p11.2	rs1401419	45858188	intron variant	G/A	0.0454546	0.0386	-	0.493	assoc w/ dysthymia (52)		4
CRY2	11p11.2	rs10838524	45848626	intron variant	G/A	0.0309734	0.0416	0.513274	0.5239	assoc w/ dysthymia (52); assoc w/ rapid cycling in BD (85); assoc w/ depression (98)	no assoc w/ psychosis (36); no assoc w/ MDD (45)	4
CSNK1E	22q13.1	rs2075984	38294883	intron variant	A/C	0.00442478	0.0371	0.50885	0.4811	assoc w/ winter depression (104)	no assoc w/ MDD, BD, schizoprenia (164)	4
CRY1	12q23-q24.1	rs4640029	106984946	downstream variant (intron variant of MTERF2)	T/A	0.025	0.0688	0.4	0.4354	assoc w/ MDD (56)		4
NPAS2	2q11.2	rs17025005									no assoc w/ MDD (155)	4
NPAS2	2q11.2	rs1561002	100848809	intron variant	C/T	0.039823	0.0756	0.247788	0.2376	assoc w/ MDD (56)		4
NPAS2	2q11.2	rs2305160	100974842	intron variant, missense, nc transcript variant (??)	T/C	0.0265487	0.0651	0.29646	0.33	assoc w/ inc death in HCC (p28)		4
NPAS2	2q11.2	rs6722909	100844633	intron variant	G/A	0.025	0.0567	0.216667	0.2356	assoc w/ MDD (56)		4
NPAS2	2q11.2	rs7557936	100843984	intron variant	A/T	0.025	0.0567	0.216667	0.2366	assoc w/ MDD (56)		4
NPAS2	2q11.2	rs34705978	100925410	intron variant	T/C	-	0.0938	-	0.0938	assoc w/ MDD in fem (16); assoc w/ MDD (56)		4
NPAS2	2q11.2	S471L	?	?	?	?	?	?	?	assoc w/ SAD (111, 125)		4
NPAS2	2q11.2	rs6543004									no assoc w/ MDD (155)	4
PER2	2q37.3	rs10870	202774142			-	-	-	-	assoc w/ SAD (111)		4
PER2	2q37.3	rs10462023	238275940	intron variant	A/G	0.00833333	0.0393	0.389381	0.3628	assoc w/ MDD (104)	no assoc w/ MDD (155); no assoc w/ psychosis (36)	4
PER2	2q37.3	rs55694368	238409051		T/G	-	0.0023	-	0.1143	assoc w/ morning chronotype (138)		4
PER2	2q37.3	rs934945	238246412	missense	A/G	0	0.0083	0.159292	0.1789	assoc w/ winter depression (104)	no assoc w/ psychosis (36)	4
PER3	1p36.23	rs17031614		syn codon	A/G	-	0.0076	-	0.0189	assoc w/ MDD (16)		4
PER3	1p36.23	rs228697		missense	G/C	0	0.0098	0.05	0.0964	assoc w/ MDD in fem (16)		4
PER3	1p36.23	647 Val/Gly	?	?	?	?	?	?	?	assoc w/ SAD (125)		4
PER3	1p36.23	rs11121022	7776599		C/A	-	0.1513	-	0.3946	assoc w/ morning chronotype (138)		4
PER3	1p36.23	rs2640908								assoc w/ inc survival of HCC pts (p27)		4
PER3	1p36.23	rs2859387	7827188	synonymous codon	G/A	-	0.4667	-	0.6282	weak assoc w/ BD (198)	no assoc w/ BD (155)	4
PER3	1p36.23	rs57875989		cds indel; intron variant	VNTR	-	-	-	-	assoc w/ sx s/t dec sleep (13); assoc w/ dec sleep quality s/p trauma (26); weak assoc w/ cortisol secretion (55); weak assoc w/ pospartum depression; assoc w/ inc IL-6 lvls (101); assoc w/ BD-1 (151); weak assoc w/ age of onset of BD (180)	no assoc w/ abnl menstruation (16); no assoc w/ cluster headache (p15); no assoc w/ schizophrenia (151)	4
RORA	15q22.2	rs17270188	60507710	intron variant	G/A	0.00884956	0.0204	0.362832	0.4046	assoc w/ MDD (56)		4
RORA	15q22.2	rs8042129	94842670		A/G	-	0.039	-	0.261	inc risk of PTSD sx (9a)		4
RORA	15q22.2	rs4774370	60601232		C/T	0.0221239	0.0303	0.146018	0.1988	assoc w/ depression (98)		4
RORA	15q22.2	rs11632600	60581471	intron variant	T/G	0.025	0.034	0.191667	0.17	assoc w/ BD (207)		4
RORA	15q22.2	rs75981965	60626292	intron variant	C/T	-	0	-	0.005	assoc w/ BD (207)		4
RORA	15q22.2	rs17237353	60728848	intron variant	A/G	0	0.0008	0	0	assoc w/ BD (207)		4
RORA	15q22.2	rs75084363	60853672	intron variant, upstream variant 2KB	G/A	-	0.0053	-	0.0775	assoc w/ BD (207)		4
RORA	15q22.2	rs79995443	60932100	intron variant	C/A	-	0.0023	-	0.0487	assoc w/ BD (207)		4
RORA	15q22.2	rs74687025	61032626	intron variant	G/A	-	0	-	0	assoc w/ BD (207)		4
RORA	15q22.2	rs76824799	61092805	intron variant	T/C	-	0	-	0	assoc w/ BD (207)		4
RORA	15q22.2	rs11071558	60777222	intron variant	G/A	0.491379	-	-	0.146552	assoc w/ BD (207)		4
RORA	15q22.2	rs79610262	60814261	intron variant	T/C	-	0.0998	-	0.0437	assoc w/ BD (207)		4
RORA	15q22.2	rs78507043	60822013	intron variant	C/A	0.0583333	-	0.449153	-	assoc w/ BD (207)		4
RORA	15q22.2	rs12910281	60903550	intron variant	C/T	-	0.4115	-	0.4831	assoc w/ BD (207)		4
RORA	15q22.2	rs11855147	60910101	intron variant	C/T	0.181416	0.1649	0.00446429	0.001	assoc w/ BD (207)		4
RORA	15q22.2	rs72752802	60978108	intron variant	A/C	-	0.0772	-	0.3588	assoc w/ BD (207)		4
RORA	15q22.2	rs34720147	61206507	intron variant	T/C	-	0.1263	-	0.4016	assoc w/ BD (207)		4
RORA	15q22.2	rs4775350	61041054	intron variant	C/T	-	0.0817	-	0.0358	assoc w/ BD (207)		4
TIMELESS	12q13.3	rs774026	56428214	intron variant	G/A	-	0.2269	-	0.4503		no assoc w/ BD (155)	4
VIP	6q25	rs9479402	152814204		C/T	0.0982143	0.1006	0.0176991	0.0109	assoc w/ morning chronotype (138)		4
VIPR2	7q36.3	rs885861	159028856	nc transcript variant, utr variant 3 prime	T/C	0.0486726	0.0666	0.59292	0.5229	assoc w/ MDD + BD (100)	no assoc w/ MDD (155)	4
RORA	15q22.2	rs17303244		intron	C/T	0.12931	0.1233	0.0267857	0.0736	assoc w/ fear factor (8)		4
RORA	15q22.2	rs893290	61190958	intron	G/T	0.1106	0.143	0	0	inc risk of PTSD (6)		4
RORA	15q22.2	rs17270446	60781603	intron variant	G/C	0.0333333	0.056	0.333333	0.334	assoc w/ BD (207)		4
RORA	15q22.2	rs4578590	60996954	intron variant	T/C	-	0.1694	-	0.2773	assoc w/ MDD (56)		4
RORA	15q22.2	rs6494227	60813919	intron variant	C/A	0.116667	0.0998	0.0166667	0.0437	assoc w/ BD (207)		4
TIMELESS	12q13.3	rs7486220	56443632	intron variant	A/G	0.0438597	0.09	0.385965	0.3887	assoc w/ depression (98)		4
TIMELESS	12q13.3	rs774045	56444961	intron variant	A/G	0.0486726	0.0522	0.0663717	0.0746	assoc w/ BD (154)		4
ARNTL; BMAL1	11p15	rs2278749	13376331	intron variant	A/G	0.027027	0.0507	0.208333	0.1571	weak link to SAD (31); assoc w/ BD (188)		4

## Sheet: Final List
		SNP		FINDINGS (ref #)
ABBREV	LOCATION	#	1000G-AFR	POSITIVE	NEGATIVE	Tier
ARNTL; BMAL1	11p15	rs7107287	0.239	assoc w/ anxious temp (156); weak assoc w/ BD (198)	no assoc w/ BD (155)	1
ARNTL; BMAL1	11p15	rs1982350	0.4939	assoc w/ depression (98); weak assoc w/ BD (198)	no assoc w/ BD (155)	1
ARNTL; BMAL1	11p15	rs11022778	0.1838	assoc w/ MDD, appetite changes (44); assoc w/ age at first suicide attempt (149)		1
ARNTL; BMAL1	11p15	rs969485	0.4887	assoc w/ depression (98)		2
CLOCK	4q12	rs534654	0.2012	assoc w/ violent suicide attempts (149); weak assoc w/ BD (184)	no assoc w/ BD (155)	1
CLOCK	4q12	rs1801260	0.152	assoc w/ MDD in males (16); assoc w/ abnl menstruation (25); assoc w/ BD (30, 174); assoc w/ SAD (31); assoc w/ appetite disturbance (44); assoc w/ MDD (56); assoc w/ chronotype (94); assoc w/ evening activity (115, 124); assoc w/ insomnia during depression tx (119); assoc w/ insomnia w/ MDD + BD (194)	no assoc w/ MDD (61, 66, 120, 127, 155, 167, 179); no assoc w/ mood disorders (90); no assoc w/ sleep disturbances in MDD (95); no assoc w/ depressive relapse after tx (117); no assoc w/ BD (120, 167, 179)	1
NPAS2	2q11.2	rs1562313	0.3033	assoc w/ BD w/ seasonal pattern (148)	no assoc w/ MDD (155)	2
NPAS2	2q11.2	rs12622050	0.3192	assoc w/ BD w/ seasonal pattern (148)		2
NPAS2	2q11.2	rs2305159	0.3941	assoc w/ BD w/ seasonal pattern (148)		2
NPAS2	2q11.2	rs6740935	0.4092	assoc w/ MDD (56)		2
PER2	2q37.3	rs6431590	0.2821	assoc w/ MDD (104)	no assoc w/ MDD (155)	2
PER3	1p36.23	rs10462018	0.1649	assoc w/ MDD (56)		2
PER3	1p36.23	rs228642	0.3313	weak assoc w/ MDD (66)		2
RORA	15q22.2	rs4774388	0.2466	assoc w/ depression (98); assoc w/ BD (207)		1
RORA	15q22.2	rs2414680	0.2239	assoc w/ MDD (56)		2
RORA	15q22.2	rs16943472	0.2731	assoc w/ MDD (56)		2
RORA	15q22.2	rs4775351	0.4864	assoc w/ MDD (56)		2
RORA	15q22.2	rs8023563	0.4917	assoc w/ depression (142)	no assoc w/ despression (141)	2
RORA	15q22.2	rs12906588	0.4917	assoc w/ depression (142)		2
RORA	15q22.2	rs809736	0.0658	assoc w/ response to antidepressants (143)		2
RORA	15q22.2	rs782931	0.3487	assoc w/ BD (154)		2
RORA	15q22.2	rs1020729	0.4917	assoc w/ BD (207)		2
RORA	15q22.2	rs9302215	0.2852	assoc w/ BD (207)		2
RORA	15q22.2	rs11071557	0.3797	assoc w/ BD (207)		2
RORA	15q22.2	rs12915776	0.2375	assoc w/ BD (207)		2
RORA	15q22.2	rs8041466	0.3245	assoc w/ BD (207)		2
RORA	15q22.2	rs34720147	0.1263	assoc w/ BD (207)		2
RORB	9q22	rs7022435	0.1778	assoc w/ BD (177)	no assoc w/ BD (155)	2
TEF	22q13.2	rs738499	0.1248	assoc w/ MDD (45); assoc w/ sleep disturbances in PD (72); assoc w/ depressive sx (94)	no assoc w/ MDD (155)	2
2	22q13.2	rs5758324	0.2421	assoc w/ MDD (56)		2
TIMELESS	12q13.3	rs11171856	0.4092	assoc w/ violent suicide attempts (149)		2
